# Supplementary material for: We need to aim at the top: Factors associated with cybersecurity awareness of cyber and information security decision-makers
Source: PLoS One. 2024 Oct 18;19(10):e0312266. doi: 10.1371/journal.pone.0312266 (PMC11488713; doi:10.1371/journal.pone.0312266)
Supplement: S1 Dataset — (CSV) [file pone.0312266.s001.csv]

ID	R1	OS1	EA1	AoT1	AoT2	AoT3	AoT4	AoT5	AoT6	AoT7	AoT8	AoT9	AoS1	AoS2	AoS3	AoS4	AoS5	AoS6	AoS7	AoS8	AoS9	AoS10	AoS11	AoS12	UoAAS1	UoAAS2	G1	A1	EwIS1	EwIT1	ED1	FE1
1	1	1	19	2	2	2	2	2	2	2	2	2	2	2	2	2	2	2	2	2	2	2	2	2	3	3	2	45	15	10	3	3
2	1	1		2	3	3	3	2	1	3	4	2	1	1	1	1	3	2	1	2	2	2	1	4	1	2	2	39	12	9	8	3
3	1	2	4	4	2	4	3	2	4	3	3	1	4		4	2	2		2	2	3	3			2	4	1	26	7	7	4	1
4	1	2	8	4	4	4	3	3	2	4	2	3	3	3	4	2	2	2	3	3	1	4	3	3	2	4	2	20	4	2	6	3
5	5	2	8	1	1	1	1	1	1	1	1	1	1	1	3	1	3	3	4	1	2	1	1	2	4	1	2	43	30	20	15	3
6	2	2	6	1	2	2	2	2	1	3	2	2	1	1	1	1	1	1	1	1	1	2	3	2	2	5	1	43	15	15	1	1
7	1	1	8	1	1	1	2	2	1	1	1	1	2	3	1	1	1	4	4	1	1	4	4	3	2	0	1	40	13	20	2	1
8	0	2	10	2	1	1	1	1	1	1	1	1	1	2	1	1	1	1	2	1	1	2	1	1	2	3	1	32	5	5	6	2
9	5	1	7	1	3	3	2	1	2	2	1	2	2	4	4	4	2	2	3	3	3	2	1	2	2	1	1	30	5	2	3	2
10	1	1	16	1	1	1	4	4	1	1	4	1	3	4	1	1	1	3	1	4	3	1	4	3	3	1	1	30	7	17	7	3
11	3	3	10	1	1	1	1	1	1	1	1	1	1	1	1	1	1	1	1	1	1	1	1	1	1	1	1	34	12	12	12	4
12	1	2	6	1	1	1	1	1	1	1	1	1	1	1	1	1	1	1	1	1	1	1	1	1	2	4	2	32	1	1	10	2
13	2	2	3	3	2	2	2	2	2	2	2	2	2	4	3	2	2	3	1	2	2	3	3	3	2	3	2	50	20	15	10	3
14	1	1		1	1	2	1	2	2	1	2	3	1	2	2	2		1	1	2	2	2	1	1	2	3	1	50	10	12	22	2
15	0	2	5	1	1	1	1	1	1	1	3	1	1	2	1	1	1	1	1	1	1	2	1	2	2	4	2	57		15	21	1
16	5	1	7	1	3	3	2	3	2	2	2	2	2	2	2	2	2	2	2	2	2	2	2	2	1	1	2	34	15	10	10	4
17	2	1	5	1	2	2	2	3	2	1	2	1	2	1	3	1	3	1	3	2	1	1	3	1	1	1	2	20	1	4	1	3
18	3	3	3	3	2	3	1	1	2	3	4	3	2	2	3	1	4	1	2	4	3	3	4	3	4	3	2	23	0	0	0	1
19	0	4	3	1	1	1	1	1	1	1	1	1	1	1	1	1	1	1	1	1	1	1	1	1	1	1	2	52	17	22	7	3
20	2	1	17	3	2	2	4	3	1	2	2	3	2	2	1	1	1	2	2	1	2	3	1	2	2	3	1	43	6	16	7	3
21	5	1	7	1	1	2	2	2	1	4	1	1	1	4	2	1	2	1	2	1	1	2	2	1	2	2	1	23	6	6	4	2
22	1	1	19	3	3	3	4	3	3	4	3	4	3	4	3	3	2	3	3	3	4	4	4	3	2	5	2	60	10	15	37	1
23	0	4	8	2	1	2	2	3	1	1	2	2	2	2	1	1	1	2	2	2	2	2	2	1	1	1	2	53	15	15	30	1
24	1	1	7	1	1	1	3	1	1	1	1	1	1	4	1	1	1	3	3	1	1	4	3	2	2	4	2	56				4
25	4	4	11	3	4	4	4	3	2	2	3	3	4	4	2	2	2	3	3	1	4	2	2	3	3	3	2	21	12	6	7	3
26	0	4	16	1	1	1	1	1	1	1	1	1	1	1	1	1	1	1	1	1	1	1	1	1	1	1	2	59	30	30	4	3
27	0	1	10	1	1	1	1	1	1	1	2	2	1	2	1	1	1	1	2	1	1	1	1	1	2	2	2	45	15	20	6	2
28	5	2	19	1	1	1	1	1	1	1	1	1	1	2	1	1	1	2	1	1	1	2	1	2	2	3	2	51	20	20	23	1
29	3	2	14	1	1	2	1	1	1	1	1	1	1	2	1	1	1	2	1	1	1	2	2	1	2	4	2	22	3	3	2	2
30	0	1	19	3	2	3	3	3	1	2	3	3	3	3	2	1	1	2	2	1	4	3	1	3	3	4	1	50	25	20	30	2
31	3	4	4	1	1	1	2	1	2	1	1	1	1	2	2	1	1	1	1	2	2	3	2	1	2	1	2	25	4	5	5	3
32	1	1	17	1	2	3	3	3	4	4	1	2	4	3	1	1	1	1	1	1	4	3	2	3	4	5	1	22	5	9	5	1
33	2	1	4	4	2	1	3	1	2	2	2	3	3	2	2	3	2	2	2	2	3	3	2	2	3	2	2	35	10	7	9	3
34	3	2	10	2	2	2	2	2	2	2	2	2	2	3	2	2	2	2	2	2	2	2	2	2	3	3	1	44	5	20	20	4
35	5	1	5	3	1	2	3	3	4	1	2	3	4	3	3	2	2	4	1	1	3	3	1	1	1	1	2	33	9	4	6	2
36	4	1	1	1	4	1	2	3	1	1	2	2	2	2	3	3	1	3	3	3	1	3	3	2	1	4	1	30	3	4	10	3
37	2	1	7	1	1	3	4	3	1	1	2	2	2	2	2	1	4	3	1	1	3	1	3	3	2	2	2	21	6	6	4	4
38	1	1	5	3	3	4	4	4	2	2	4	4	2	2	3	1	4	2	3	3	4	3	3	1	1	4	2	65	6	9	2	3
39	3	2	7	3	1	2	2	2	1	2	1	1	1	1	2	2	2	1	2	1	1	2	2	1	1	3	2	44	9	7	24	3
40	0	1	7	2	1	2	3	3	1	1	1	2	2	3	1	1	1	2	2	2	4	3	4	2	2	4	2	37	5	8	3	3
41	0	3	10	1	1	1	1	1	1	1	1	1	1	1	1	1	1	1	1	1	1	1	1	1	2	4	2	32	15	15	5	3
42	5	1	12	3	2	2	4	3	2	3	2	2	2	4	2	2	2	3	1	3	4	3	2	4	4	3	1	19	2	1	3	1
43	1	1	2	1	3	3	1	3	2	2	2	3	2	1	1	1	1	3	1	3	1	1	1	1	2	1	2	35	0	0	2	2
44	1	1		2	4	2	1	2	2	2	1	3	3	1	2	1	3	3	1	1	4	2	1	1	1	2	2	31	30	31	20	1
45	1	3	6	1	1	1	1	1	1	1	1	1	1	1	1	1	1	1	1	1	1	1	1	1	1	1	1	22	20	20	22	4
46	0	3	10	1	1	1	1	1	1	1	1	1	1	1	1	1	1	1	1	1	1	1	1	1	2	3	2	30	10	10	3	3
47	3	3	10	1	1	1	1	1	1	1	1	1	1	2	1	1	1	1	1	1	1	2	1	1	2	3	2	48	25	25	12	2
48	1	1	1	1	3	2	1	4	2	1	2	2	3	1	1	1	1	2	2	1	1	1	2	2	2	2	2	21	1	1	3	2
49	4	1	6	2	2	2	1	1	2	1	2	2	2	1	3	1	2	2	3	1	2	1	2	1	1	1	2	21	2	1	3	2
50	1	3	13	1	2	1	2	2	2	1	1	1	1	1	3	2	1	2	1	2	2	1	1	3	1	1	1	20	3	5	2	1
51	5	1	1	2	2	1	2	1	2	1	3	2	2	2	1	2	3	1	1	2	1	1	2	2	2	3	2	22	3	3	3	3
52	1	1	12	2	2	3	4	3	1	1	3	3	3	2	1	1	1	2	2	2	1	3	3	3	2	4	1	57	30	33	1	3
53	3	2	13	1	1	1	1	1	1	1	1	1	1	1	1	1	1	1	1	1	1	1	1	1	1	1	2	23	4	4	4	4
54	2	1	7	2	1	4	2	1	2	3	1	3	3	3	2	2	2	1	3	3	2	1	2	2	2	3	2	20	18	18	18	4
55	5	3	10	2	1	1	2	2	1	1	3	2	2	2	1	2	1	1	2	2	2	1	2	2	2	3	2	23	2	1	2	1
56	1	1	9	1	1	1	3	3	1	3	1	2	4	3	2	1	1	4	2	1	1	4	3	4	3	5	1	36	0	0	1	3
57	5	3	14	1	2	1	2	2	1	2	2	2	1	1	1	2	1	1	2	2	1	2	1	1	2	1	2	58	20	5	35	2
58	5	1	10	2	1	1	1	1	2	2	1	1	1	2	2	2	1	2	1	1	1	2	2	2	2	3	2	42	15	20	13	1
59	2	1	1	3	3	3	4	4	2	1	3	4	4	4	4	3	3	3	4	4	4	3	4	1	3	4	2	38	2	1	2	3
60	2	2	17	1	1	3	1	2	1	2	1	1	1	3	1	1	1	2	1	2	1	1	1	1	2	3	2	20	3	1	2	1
61	1	1	10	4	2	3	3	2	3	3	2	3	3	2	1	1	1	3	2	3	1	2	2	3	2	4	1	45	3	1	3	4
62	1	1	19	1	2	2	1	2	1	2	1	1	1	3	2	1	1	4	2	2	2	3	2	2	3	5	2	61	10	2	20	1
63	3	1	6	1	2	1	3	2	2	1	3	2	2	3	1	3	2	2	1	1	3	1	2	2	1	2	2	38	7	8	13	2
64	4	3	3	3	3	3	3	3	3	3	3	3	3	3	3	3	3	3	3	3	3	3	3	4	2	5	1	32				4
65	3	2	4	2	1	2	1	1	2	2	1	1	1	1	2	2	1	1	1	3	1	2	2	2	4	1	2	26	5	4	5	3
66	0	1	4	2	1	1	2	3	3	2	3	4	4		2	3	1	3	3	2	1	4	2	3	3	2	2	22	2	3	1	3
67	5	1	5	2	2	2	2	3	4	3	3	2	2	3	3	3	3	2	3	3	2	2	3	1	4	2	1	20	6	2	3	3
68	0	4	10	1	1	1	1	1	1	1	1	1	1	1	1	1	1	1	1	1	1	1	1	1	2	1	2	42	6	20	2	1
69	5	1	2	2	1	2	1	3	1	2	2	1	2	1	1	1	2	1	1	1	2	2	2	3	4	4	2	22	4	3	3	3
70	0	2	10	1	1	1	2	2	1	1	2	1	1	2	1	1	1	2	1	1	1	1	2	2	2	3	2	47	29	25	25	2
71	1	1	9	2	1	2	2	1	1	2	2	2	2	3	2	2	1	2	2	2	3	3	2	2	3	3	1	35	15	10	15	3
72	0	4	19	2	2	2	3	3	2	2	3	2	2	4	1	2	2	4	2	1	2	3	2	3	4	3	2	37	0	0	7	3
73	3	1	11	2	1	1	1	1	1	1	2	2	2	1	1	1	1	2	1	1	1	1	2	1	2	2	2	44	34	34	22	3
74	5	2	16	1	1	1	1	1	1	2	1	1	1	1	1	1	1	1	1	1	1	1	1	1	1	2	2	33	15	14	15	2
75	0	1	6	2	2	2	4	3	2	4	2	2	3	4	2	1	2	3	3	3	4	2	2	3	2	5	1	29	2	2	8	1
76	1	1	18	1	1	3	3	3	2	2	3	2	3	3	3	3	2	3	3	2	4	4	1	4	2	4	1	52	10	0	29	2
77	1	1	6	1	1	2	1	2	1	1	1	2	1	1	2	1	1	1	1	1	2	1	1	2		5	1	24	6	6	6	1
78	5	2	8	2	2	1	2	2	2	2	2	2	2	2	1	1	1	2	2	1	1	2	1	1	1	3	2	27	2	4	5	2
79	0	1	11	1	1	1	2	1	2	2	1	2	1	3	1	1	1	2	2	1	1	3	1	2	2	2	2	43	5	15	12	2
80	0	2	10	2	1	1	3	2	2	1	1	1	1	1	1	2	1	1	2	2	1	1	2	2	2	3	2	40	8	8	8	3
81	0	1	13	1	1	1	2	2	1	1	1	1	1	1	1	1	1	1	1	1	1	2	1	1	2	1	2	36	3	15	17	3
82	1	1	18	1	1	2	1	2	1	2	1	2	2	2	1	1	1	2	1	1	1	3	2	2	1	3	1	58	20	20	35	2
83	5	1	8	1	1	1	3	3	1	3	1	1	2	3	1	1	1	2	1	3	3	3	1	1	2	4	1	36	7	7	5	2
84	0	1	7	3	3	3	4	4	3	3	2	3	4	4	1	2	2	4	3	2	3	4	3	4	3	4	1	53	10	10	15	1
85	0	1	7	1	2	1	1	1	1	1	1	2	2	1	2	1	2	1	1	1	1	1	1	2	2	2	2	46	15	15	16	3
86	5	1	1	1	1	1	3	2	2	2	1	2	2	2	2	2	2	1	2	2	2	2	2	2	1	2	2	28	5	7	5	3
87	3	2	18	1	1	1	1	1	1	1	1	1	1	1	1	1	1	1	1	1	1	1	1	1	1	3	2	45	10	20	4	4
88	1	4	19	1	1	1	2	2	1	1	1	1	2	3	2	2	2	2	2	2	1	4	2	2	1	1	2	49	5	5	23	3
89	2	2	4	3	2	1	4	2	2	4	1	3	2	4	4	2	2	2	1	3	3	4	1	3	2	2	2	20	3	2	2	2
90	4	2	15	2	2	3	1	4	3	1	2	2	1	4	3	2	3	1	2	2	3	2	4	1	1	1	1	25	6	5	6	2
91	2	3	12	1	1	2	4	1	3	1	2	1	1	2	1	1	1	1	2	3	4	2	3	1	3	2	1	31	5	3	3	3
92	5	2	17	3	2	3	3	2	2	1	3	1	1	2	4	3	3	1	2	2	3	2	1	3	1	3	1	22	3	5	1	2
93	0	4	19	1	1	2	2	3	1	1	1	1	1	3	1	1	1	1	2	1	1	4	1	1	4	3	2	41	13	14	12	3
94	0	1	10	1	1	1	2	1	1	1	2	1	2	2	1	1	1	2	1	1	1	2	2	2	2	4	2	51	20	20	25	2
95	4	3	17	1	1	1	1	1	1	1	1	1	1	1	1	1	1	1	1	1	1	1	1	1	1	1	1	48	25	25	25	3
96	1	1	14	3	2	3	4	3	2	3	2	3	2	4	3	2	2	4	2	2	4	4	3	4	3	0	1	43	1	0	12	1
97	2	2	10	2	2	2	1	2	2	2	1	1	1	1	1	1	1	1	1	1	1	1	1	1	1	1	2	33	20	15	12	3
98	2	2	4	1	1	1	1	1	1	1	1	1	1	1	1	1	1	1	1	1	1	1	1	1	1	2	2	21	2	1	2	3
99	2	1	8	2	2	3	4	4	3	3	3	4	3	2	3	3	2	4	3	4	2	3	4	3	2	4	2	22	2	2	2	1
100	0	2	8	1	1	1	3	1	1	2	2	1	3	2	1	1	2	3	2	1	1	1	2	1	2	1	1	32	2	3	2	2
101	0	2	15	1	1	1	1	1	1	1	1	1	3	3	1	2	1	2	2	1	2	4	1	2	4	4	2	34	10	10	10	1
102	1	3	14	1	1	3	3	2	1	1	1	1	2	2	1	4	4	2	2	2	3	3	4	1	3	1	2	28	28	28	28	2
103	0	3	10	1	2	2	3	3	1	1	2	1	1	2	1	1	1	1	2	2	1	1	1	2	4	2	2	36	1	5	10	2
104	3	2	2	2	2	2	4	3	2	2	3	2	2	3	2	2	4	2	3	3	2	1	3	1	2	3	2	57	10	10	36	3
105	1	2	7	3	4	3	3	4	3	3	1	2	3	3	2	2	3	1	1	2	2	1	2	3	2	3	2	23	4	8	5	3
106	3	2		1	2	4	3	2	1	1	2	3	1	3	3	2	1	1	4	2	2	3	4	1	1	1	2	23	5	7	4	2
107	0	2	11	1	1	1	1	1	1	1	1	1	3	1	1	1	1	2	1	1	1	2	1	1	2	4	2	29	6	8	1	1
108	0	4	3	3	2	2	4	4	2	3	3	2	3	4	2	2	2	3	3	2	2	3	3	4	3	3	1	37	1	1	12	2
109	1	1	6	1	1	1	1	1	1	1	1		1	1	1	1	1	1	1	2	1	1	1	2	1	1	2	23	8	12	3	3
110	0	3	17	1	1	1	1	1	1	1	1	1	1	2	1	1	1	1	1	1	1	2	1	1	3	1	2	36	10	10	17	2
111	1	1	6	3	1	2	3	3	2	1	2	1	2	3	1	2	2	2	4	2	1	3	3	2	2	2	2	26		5	4	3
112	5	1	13	2	1	2	3	2	1	1	2	2	2	3	1	1	1	3	2	2	1	3	2	3	2	4	2	38	10	10	13	2
113	3	3	13	1	1	1	1	1	1	1	1	1	1	1	1	1	1	1	1	1	1	1	1	2	1	1	2	43	20	19	15	4
114	5	2	7	3	1	1	3	3	1	2	1	2	2	1	1	1	1	3	2	1	2	4	2	1	2	2	1	22	2	1	2	3
115	1	1	9	3	2	3	3	4	2	2	3	2	3	4	2	2	3	3	3	3	4	3	4	3	2	4	1	28	2	2	3	1
116	5	2	6	2	1	2	3	3	2	4	3	2	3	3	3	2	1	4	2	2	2	2	2	2	2	2	2	18	2	1	2	2
117	4	2	7	2	2	2	2	2	2	2	2	2	2	3	2	1	2	1	1	2	2	2	1	2	4	5	1	57	22	10	8	1
118	1	1	7	2	2	2	4	4	2	3	3		3	3	2	2	1	3	2	2	1	4	2	2	2	4	2	64	1	20	23	1
119	1	3	7	1	1	2	3	2	2	4	1	2	1	2	1	1	2	2	1	1	1	1	2	1	2	2	1	28	5	9	7	3
120	3	2	13	1	1	1	1	1	1	1	1	1	3	1	1	1	1	2	1	1	1	4	1	1	1	4	2	45	20	40	7	3
121	1	1	10	1	1	1	1	2	1	2	1	1	1	1	1	1	1	1	1	1	3	2	1	1	1	4	2	45	25	25	18	2
122	0	3	16	2	2	2	2	3	2	3	2	2	2	3	1	2	3	3	3	3	4	3	3	2	3	4	2	23	3	1	3	3
123	5	2	13	1	1	1	1	1	1	1	1	1	2	2	1	1	1	1	1	1	1	2	1	1	2	5		62	20	20	41	1
124	0	2	9	2	2	2	2	2	2	2	2	3	2	2	2	2	2	2	2	2	2	2	2	2	2	3	2	27	2	1	6	2
125	0	1	6	2	1	2	3	3	1	1	1	3	2	4	2	2	2	2	1	3	1	3	3	2	2	4	1	52	25	10	32	1
126	4	1	10	1	1	1	2	1	1	2	1	2	2	2	1	1	2	2	1	1	1	1	1	1	1	4	1	33	5	7	4	3
127	5	2	4	3	2	2	4	2	3	3	3	2	2	3	3	2	2	2	2	2	3	2	1	3	2	2	2	35	5	8	4	2
128	1	1	18	1	1	2	1	2	2	2	1	2	2	3	1	2	1	2	3	3	3	3	3	3	3	4	1	42	9	10	14	4
129	1	1	1	4	1	4	1	1	1	1	1	1	1	1	1	1	2	3	2	1	1	1	1	1	4	5	2	30	10	10	9	4
130	0	1	6	2	2	2	2	2	2	2	2	2	2	2	2	2	2	2	2	2	2	2	2	2	1	2	2	45	20	15	30	2
131	4	2	17	1	1	1	1	2	1	1	1	1	1	1	1	1	1	1	1	1	1	1	1	1	1	1	2	36	3	2	4	2
132	1	3	12	1	1	1	1	1	1	1	1	1	1	2	1	2	1	1	1	1	1	1	1	1	1	1	1	24	2	2	2	3
133	1	2	1	4	2	1	2	3	2	2	2	3	3	1	1	2	3	3	3	3	2	3	1	2	2		2	50	5	5	10	3
134	0	3	13	2	2	3	3	3	2	3	3	3	2	2	3	2	3	3	2	3	2	2	3	2	2	3	2	39	10	5	7	2
135	5	3	11	3	1	1	2	3	2	3	1	2	2	4	2	3	1	3	4	3	4	2	2	3	3	2	1	33	7	5	5	2
136	4	3	4	4	1	2	3	2	2	2	2	4	3	1	3	2	3	2	1	2	1	2	2	1	2	3	2	42	21	20	21	3
137	0	1	18	1	2	2	3	2	1	2	3	3	3	4	1	1	1	3	1	2	1	3	3	2	2	0	1	33	2	2	3	3
138	1	1	3	1	1	2	2	2	1	1	3	2	3	4	1	2	1	4	3	2	3	3	2	3	3	4	2	41	3	10	5	2
139	2	4	6	1	1	2	4	2	1	2	2	1	1	3	1	1	1	1	1	1	3	4	1	3	2	2	2	41	5	8	6	3
140	5	2	6	1	1	2	2	2	1	2	1	1	1	3	2	2	1	1	1	1	2	2	2	2	2	1	2	21	6	4	7	3
141	0	1	10	1	1	1	1	2	1	1	1	1	1	1	1	1	1	2	1	1	2	1	1	1	2	3	2	65	10	10	39	2
142	3	2	18	2	2	3	3	3	2	3	3	3	3	3	3	3	3	1	2	3	2	2	3	1	2	2	2	32	12	13	7	2
143	1	1		2	3	3	2	3	2	3	2	3	3	2	2	3	2	2	2	2	2	2	2	2	1	2	1	34	0	0	0	4
144	1	2	7	2	2	3	2	3	3	3	3	2	3	2	3	2	4	1	3	4	4	3	2	2	2	2	2	31	5	1	2	1
145	5	3	13	1	1	1	1	1	1	1	1	1	1	1	1	1	1	1	1	1	1	1	1	1	1	1	2	35	20	18	10	4
146	1	1	14	1	1	1	3	1	1	1	1	1	2	3	1	1	1	2	2	2	1	3	2	3	2	4	1	49	10	15	25	2
147	5	3	16	1	1	1	1	1	1	1	1	1	1	1	1	1	1	1	2	2	1	2	1	1	2	2	2	37	10	15	14	2
148	2	3	7	2	2	2	3	3	2	3	1	2	1	2	3	3	3	2	1	1	4	2	1	3	4	1	2	22	4	2	2	3
149	0	3	13	2	2	2	2	2	2	2	2	2	1	3	1	2	1	2	3	2	1	2	2	1	1	2	2	29	10	10	2	1
150	2	2	12	2	3	3	4	2	1	4	1	2	3	2	3	3	3	1	4	2	3	1	3	1	3	1	2	27	5	7	9	3
151	2	1	7	1	2	2	1	3	2	1	2	1	3	1	1	1	2	1	2	2	4	4	1	1	3	2	2		4	6	5	2
152	0	2	3	2	1	2	3	2	2	2	1	2	3	2	1	1	1	1	2	2	1	3	2	3	1	1	2	42	5	10	4	2
153	4	2	10	1	1	2	1	2	1	1	2	1	2	2	1	1	2	2	1	1	1	2	1	1	2	3	2	26	4	7	5	2
154	0	2	8	1	1	1	3	1	1	1	1	1	1	2	1	1	1	1	1	1	3	3	1	3	2	1	1	28	6	3	9	2
155	1	1	1	2	1	2	1	1	1	2	1	2	2	1	1	2	2	1	2	2	1	1	1	1	2	1	1	43	20	10	2	4
156	1	1	19	2	2	2	2	2	2	2	1	2	3	3	1	1	1	1	2	3	1	3	2	3	3	4	2	40	25	10	20	1
157	3	1	4	1	1	1	1	1	1	1	1	1	1	1	1	1	1	1	1	1	1	1	1	1	4	5	2	25	4	6	3	3
158	2	3	5	1	2	2	1	3	1	1	1	2	1	4	1	2	2	2	1	3	1	2	1	3	4	2	2	24	5	2	2	4
159	4	2	10	1	1	1	1	1	1	1	1	1	1	1	1	1	1	2	1	1	1	2	2	2	2	1	1	30	2	3	2	2
160	0	3	9	1	1	1	1	2	1	1	2	1	1	2	1	1	1	2	1	1	1	2	1	1	2	4	2	22	0	2	1	1
161	0	3	16	1	1	1	2	1	1	1	1	1	1	1	1	1	1	2	1	1	2	1	1	3	1	5	1	35	10	10	6	3
162	1	1	13	3	3	2	3	3	3	3	3	3	2	3	2	3	3	3	3	3	1	3	3	3	2	3	2	49	20	29	29	1
163	5	2	7	1	1	1	2	2	1	1	2	1	2	3	1	1	1	2	2	3	1	1	4	2	2	2	2	43	15	12	8	3
164	3	1	4	2	2	1	1	3	1	2	2	2			2		2					2	4	2	2	1	2	22	10	10	8	2
165	1	1	5	3	2	2	2	3	2	3	2	2	3	2	2	4	2	3	3	3	2	3	2	2	1	1	2	40	10	10	12	2
166	2	1	5	2	3	3	3	2	3	2	3	2	1	2	2	1	1	1	2	1	3	3	2	3	2	4	2	56	15	16	10	3
167	0	2	7	1	1	2	1	1	1	1	1	1	2	2	1	1	1	1	1	1	2	1	1	1	1	2	2	34	10	8	12	4
168	4	3	6	3	3	3	3	3	3	3	3	3	2	3	2	2	3	2	2	2	3	3	3	2	2	2	1	26	26	24	2	4
169	5	2	16	2	2	3	3	2	2	2	1	3	1	1	1	1	1	1	1	1	1	1	1	2	2	3	2	40	4	6	8	2
170	5	3	14	1	1	1	1	1	1	1	1	1	1	2	1	1	1	1	1	1	1	3	1	1	1	2	2	57	25	25	22	2
171	1	1	17	1	1	3	1	3	1	1	2	1	1	2	1	1	1	4	1	1	1	2	1	2	3	0	1	22	14	14	2	2
172	5	3	14	1	1	1	2	2	1	1	1	1	1	2	1	1	1	1	1	1	2	1	1	2	2	2	1	32	4	6	4	2
173	1	1	7	1	1	1	1	1	1	1	1	1	1	1	1	1	1	1	1	1	1	1	1	1	2	1	2	36	10	10	15	1
174	4	1	10	1	1	1	1	1	1	1	1	1	1	2	1	1	1	2	1	1	1	2	1	1	2	2	2	27	5	7	5	3
175	4	2	5	2	3	3	2	2	3	3	3	2	2	3	3	3	3	2	3	3	3	3	3	3	1	2	2	29	3	2	6	4
176	5	2	11	2	1	1	2	1	1	1	2	1	1	1	1	1	1	1	1	2	1	1	2	3	1	1	2	39	20	20	23	3
177	5	1	9	2	2	3	2	2	2	3	3	2	3	2	2	3	3	2	2	2	3	2	2	2	1	2	1	21	4	3	6	3
178	1	2	11	2	1	1	1	2	1	1	1	1	1	2	1	1	1	1	1	1	1	1	1	2	1	1	1	42	15	17	20	3
179	1	1	18	2	1	1	1	2	1	1	2	3	2	2	1	1	1	2	1	2	2	3	2	3	3	5	2	36	14	18	12	3
180	5	1	10	1	4	3	2	2	2	3	4	4	2	2	2	3	3	1	2	3	2	2	3	2	1	1	2	34	10	14	14	1
181	1	1	19	3	1	1	4	4	1	4	2	3	2	4	2	1	1	4	4	4	2	4	4	4	3	4	1	41	5	8	3	1
182	0	2	19	1	1	2	1	1	1	1	1	1	1	2	1	1	1	1	1	1	1	2	1	2	1	1	2	51	20	15	20	3
183	5	2	4	3	3	3	3	2	3	3	3	2	3	3	2	3	3	4	2	1	1	3	3	3	2	5	2	30	4	4	4	3
184	1	1	2	2	3	3	2	2	2	2	2	3	1	1	1	1	1	2	3	2	1	2	2	2	2	3	2	28	5	4	3	3
185	5	2	10	1	1	1	1	1	1	1	1	1	1	1	1	1	1	2	1	1	1	1	1	1	1	2	2	31	6	6	3	2
186	5	1	16	1	1	1	1	1	1	1	1	1	1	1	1	1	1	1	1	1	1	1	1	1	2	3	1	40	12	12	14	3
187	1	1	10	2	1	1	3	2	1	1	2	1	3	4	2	1	1	4	1	1	1	4	4	4	2	4	1	54	10	2	10	3
188	3	1	13	2	1	1	1	1	1	1	2	1	1	2	1	1	1	2	1	1	1	1	2	2	2	4	2	37	2	15	2	2
189	1	1	11	1	2	3	3	2	1	3	1	2	3	4	2	3	2	4	3	3	4	3	3	2	3	0	2	36	2	3	4	2
190	2	2	19	2	2	3	1	1	2	2	2	2	2	3	2	2	2	2	2	3	2	2	3	2	3	2	1	34	10	10	12	2
191	5	3	6	1	1	1	1	1	1	1	1	1	1	1	1	2	1	1	1	1	1	2	1	1	1	5	1	44	5	2	4	3
192	1	1	19	3	2	3	3	3	2	3	3	2	3	4	2	3	1	4	2	3	4	3	3	3	3	4	1	54	30	25	35	1
193	2	3	5	2	4	2	2	3	3	3	4	2		2	2	3	3	2	2	2	2	2	3	2	1	4	1	18				2
194	2	2	5	1	4	4	3	3	2	3	4	1	4	1	3	3	1	2	1	2	2	1	4	3	1	3	2	43	20	14	20	2
195	2	2	7	4	1	3	2	1	2	2	1	2	3	2	2	3	4	2	2	1	1	3	1	1	1	3	2	32	10	2	3	2
196	1	1	1	3	1	2	2	2	2	2	1	3	1	2	3	3	1	2	2	2	3	4	2	3	1	2	2	28	4	11	7	3
197	1	1	3	2	1	2	2	2	1	1	2	2	1	2	1	1	1	2	2	2	2	1	1	2	2	2	2	28	4	3	5	1
198	3	2	12	1	3	1	2		3	1	2	3	2	3	1	3	2	1	4	3	4	2	2	3	2	4	2	36	4	2	2	2
199	1	1	10	2	3	3	3	3	3	3	3	3	3	3	3	3	3	3	3	3	3	3	3	3	2	5	1	39	0	5	10	3
200	0	1	13	1	1	1	1	1	1	1	1	1	1	2	1	1	1	1	1	1	1	1	1	1	2	5	2	61	25	25	20	1
201	1	1	13	2	2	2	2	2	2	2	2	2	1	1	1	1	1	1	1	1	1	1	1	1	2	4	2	50	22	22	22	4
202	5	1	7	2	4	3	2	2	3	4	1	1	4	1	4	3	4	2	2	1	2	3	3	2	4	2	1	21	0	3	1	3
203	5	1	14	2	2	3	4	3	3	4	2	3	2	4	2	1	1	3	2	2	2	2	2	3	2	5	2	19	2	1	3	1
204	2	2	5		1	3				1	1			2	3	1	1	1	2	1	1		1		1	1	2	30	8	6	3	3
205	2	1	3	1	2	2	2	2	2	1	2	2	3	2	4	3	2	3	2	2	2	2	2	3	1	3	2	38	6	5	4	3
206	1	2	4	3	3	4	2	1	1	2	2	1	2	4	1	4	1	1	4	3	3	3	4	2	3	1	2	23	2	4	0	3
207	5	2	8	1	2	3	2	2	4	3	3	3	1	2	2	4	2	1	1	3	2	3	3	1	1	1	2	32	6	8	9	3
208	3	2	13	1	1	2	2	2	1	2	1	2	1	1	1	1	1	2	1	1	1	3	1	2	2	2	2	22	5	3	5	2
209	2	3	14	1	3	1	1	2	3	1	4	1	2	2	1	4	4	4	3	1	2	2	2	3	1	2	2	22	2	3	3	3
210	0	4	13	1	1	2	3	3	1	1	1	3	4	4	2	3	2	4	3	2	1	4	3	4	4	5	2	45			22	2
211	2	2	5	3	2	3	3	3	4	4	1	3	1	3	3	2	4	1	1	3	3	2	3	2	2	2	1	21	3	1	1	3
212	0	3	10	2	4	4	1	3	1	2	1	1	1	3	2	2	3	2	3	1	3	1	2	3	2	1	1	32	13	15	15	2
213	0	3	11	1	1	3	3	3	1	1	1	1	2	2	1	1	1	3	2	1	3	3	1	3	2	1	1	34	15	10	5	3
214	0	1	19	3	1	3	2	3	2	2	1	3	3	2	2	4	3	3	3	4	4	4	4	3	3	4	1	26	0	1	4	2
215	1	2	8	1	1	1	1	1	1	1	1	1	1	1	1	1	1	1	1	1	1	1	1	1	2	2	1	41	20	20	20	3
216	3	2	13	4	2	3	3	3	2	3	2	3	3	2	2	3	3	3	3	3	2	3	1	3	2	3	1	33	15	2	15	4
217	1	1	4	2	2	4	3	2	2	3	1	1	2	1	1	2	1	1	1	3	2	2	2	2	1	3	1	18	10	11	18	4
218	0	2	19	3	1	2	4	1	2	1	1	2	2	3	1	1	1	3	3	3	3	3	2	2	4	5	1	32	0	0	3	3
219	3	3	2	1	2	2	1	2	1	1	2	1	1	1	2	1	1	1	1	1	1	1	1	1	2	1	2	49	10	8	10	4
220	0	3	3	1	1	1	1	1	1	1	1	1	1	1	1	1	1	1	1	1	1	4	1	1	2	4	2	42	25	25	13	1
221	2	2	5	1	2	1	2	2	1	1	2	1	1	1	1	1	1	1	1	1	1	1	1	2	2	1	2	44	5	5	10	4
222	1	1	10	1	1	1	1	1	1	1	1	1	1	2	1	1	1	2	1	1	1	2	1	1	2	4	2	46	19	25	15	2
223	5	1	10	2	4	1	2	3	2	3	2	3	1	4	3	3	2	2	3	2	1	1	3	1	2	3	2	49	20	25	20	3
224	5	1	9	2	3	2	2	2	2	2	3	2	1	2	1	1	1	1	1	1	1	1	1	2	1	3	2	57	10	10	15	2
225	2	2	6	2	3	3	2	1	1	4	1	3	2	4	2	3	3	1	2	2	3	3	3	2	3	2	2	23	3	3	3	3
226	3	2	6	1	1	2	1	1	1	1	1	1	1	1	2	2	1	1	1	1	1	1	1	1	1	1	2	23	3	3	2	3
227	1	1	14	1	2	1	2	2	1	2	1	2	2	2	1	1	1	2	1	1	2	2	2	2	2	3	2	37	10	20	12	1
228	0	2	10	3	2	2	4	3	2	2	2	2	1	4	1	1	1	3	2	2	2	4	2	2	4	1	2	21	3	3	1	1
229	0	3	19	2	2	2	3	2	2	2	2	2	2	2	1	2	2	2	2	2	3	3	2	2	2	4	2	54	25	30	35	1
230	5	1	6	1	1	1	1	1	1	1	1	1	1	1	1	1	1	1	1	1	1	1	1	1	2	1	1	42	22	22	24	2
231	1	1	19	1	1	2	2	2	1	3	2	1	2	2	2	2	1	2	1	1	2	1	2	3	2	3	2	63	30	35	25	3
232	5	3	6	1	1	1	1	1	1	1	1	1	1	1	1	1	1	1	1	1	1	1	1	1	1	1	2	23	7	7	3	3
233	0	1	1	1	1	1	1	1	1	1	2	1	1	1	1	1	1	1	1	1	1	3	1	1	2	3	2	36	12	12	13	1
234	1	1	5	3	2	3	3	3	2	3	2		2	2	2	2	2	4	2	2	2	3	3	4	2	3	1	19				3
235	0	2	16	1	1	1	2	2	1	1	2	2	2	2	2	2	1	2	1	1	2	3	2	2	2	4	2	45	10	20	22	3
236	0	1	11	2	1	2	3	2	1	1	3	2	1	4	3	1	1	3	2	2	3	3	2	2	2	4	2	58	11	30	12	1
237	3	1	19	2	2	2	2	3	2	2	2	2	3	3	2	2	2	4	2	2	2	4	3	3	2	4	2	40	12	12	12	3
238	1	1	9	1	1	1	2	2	1	1	1	1	1	1	1	1	1	2	1	2	2	1	2	2	4	4	1	51	15	15	25	3
239	5	2	10	1	1	1	1	1	1	1	1	1	1	1	1	1	1	1	1	1	1	4	1	1	1	3	2	48	8	20	21	3
240	0	4	10	1	1	1	1	2	1	1	1	1	1	2	1	1	1	1	1	1	1	1	1	1	1	1	2	55	10	30	30	2
241	1	1	11	2	2	3	4	3	2	4	2	2	3	4	3	2	2	2	2	2	4	4		3	3	3	2	55	3	10	23	2
242	1	1	18	2	2	3	4	3	1	2	3	3	4	4	3	1	1	4	2	3	1	4	4	4	2	5	2	38	2	0	7	1
243	5	1	4	3	1	2	2	1	2	3	2	1	1	3	2	2	1	2	2	2	2	2	1	1	2	2	2	47	12	9	4	3
244	2	2	3	3	2	1	2	2	1	1	1	1	3	2	2	2	3	1	2	1	2	1	1	1	2	1	2	22	2	1	2	4
245	3	1	10	2	2	2	2	3	2	2	2	2	1	2	1	1	1	2	2	2	1	1	1	2	3	2	2	45	20	20	10	3
246	1	1	18	2	1	2	2	2	2	2	2	1	3	4	3	2	2	3	2	2	4	2	3	3	2	5	1	62	15	20	7	1
247	2	2		3	3	4	2	3	4	2	4	2	4	3	2	2	2	1	3	3	4	2	1	3	1	2	2	27	5	9	11	3
248	4	2	8	4	2	3	1	3	3	2	2	2	3	4	4	3	3	3	3	3	4	3	4	3	2	3	2	40	10	20	23	4
249	1	3	7	2	2	2	2	2	2	2	2	2	2	2	2	3	2	2	2	2	2	2	2	2	2	3	2	22	2	2	3	2
250	2	3	4	3	4	3	1	2	3	2	3	2	1	2	1	2	2	2	2	2	2	3	1	3	1	3	2	34	9	5	6	2
251	3	2	4	1	1	1	1	1	1	1	1	1	1	1	1	1	1	1	1	1	1	1	1	1	1	1	2	44	20	20	20	3
252	3	2	7	1	4	4	3	2	2	3	3	3	2	2	2	2	3	3	3	4	4	1	4	4	3	3	2	65	6	8	7	3
253	1	1	7	2	2	2	3	3	1	1	2	2	2	2	1	1	1	2	1	2	3	3	1	3	2	4	2	51	30	30	25	2
254	3	3	3	2	1	2	3	2	1	2	3	1	2	2	1	1	1	3	1	1	2	3	1	2	2	2	2	25	4	8	5	2
255	4	1	3	3	2	3	3	2	3	1	4	2	4	2	3	4	2	3	2	3	4	1	3	2	2	3	2	23	6	5	2	2
256	4	2	10	1	1	1	1	1	1	1	2	1	1	2	2	1	1	2	2	2	1	2	1	1	1	2	2	28	3	5	5	3
257	1	1	19	1	1	1	3	2	1	1	2	1	1	3	1	1	1	2	1	1	1	2	2	1	2	3	1	35	7	14	8	2
258	1	1	9	2	2	1	3	4	4	4	1	2	2	2	2	1	3	3	1	1	4	4	1	1	3	2	2	43	25	0	15	2
259	5	1	8	1	1	2	2	1	2	3	1	3	2	3	1	4	1	1	2	1	2	1	2	1	3	1	2	25	1	1	7	1
260	3	2	4	2	3	2	2	2	1	2	3	4	3	2	2	2	2	2	2	2	3	3	2	2	2	3	2	30	16	10	10	3
261	0	2	16	2	1	3	2	3	2	2	2	1	2	3	1	1	1	3	2	2	1	2	1	1	1	2	1	55	20	20	22	4
262	3	2	10	1	1	1	1	2	1	1	1	2	2	1	1	1	1	2	1	1	1	1	1	1	2	2	2	24	3	6	3	1
263	1	1	19	1	1	1	2	2	1	2	1	2	2	3	2	2	1	2	1	1	3	2	1	2	2	4	2	58	15	25	10	2
264	2	1	1	1	1	3	2	2	1	3	1	1	2	1	2	2	1	1	3	2	1	1	3	4	4	1	2	18	18	18	18	3
265	4	1	7	3	2	2	2	3	3	2	3	2	3	1	3	2	3	2	3	3	2	2	3	2	1	3	1	20	3	2	1	2
266	4	2	9	2	2	1	4	3	3	3	2	1	2	2	3	3	2	1	2	3	1	1	3	1	4	2	1	18	2	5	3	1
267	2	1	6	1	3	3	4	4	3	3	3		4	1	4	3	3	1	3	3	3	1	3	2	3	5	2	44	25	20	4	4
268	1	1	11	4	1	2	4	4	1	1	3	2	2	3	1	2	1	4	1	3	2	4	3	4	2	4	1	57	10	20	25	3
269	4	1	6	2	1	1	3	4	1	3	3	1	2	2	3	2	3	2	2	2	3	3	2	2	4	5	1	41	2	1	1	4
270	0	3	15	2	2	2	2	2	2	2	2	2	2	3	2	2	1	2	2	2	1	2	2	2	4	1	2	49	10	10	22	2
271	0	3	11	2	2	2	3	4		3	2	1	1		1	2		1	3		3		2		1	3	2	62	40	40	40	2
272	4	1	5	1	1	1	1	1	1	2	1	1	1	1	1	1	1	1	1	1	1	1	1	1	2	1	2	33	20	20	20	4
273	0	3	10	1	1	1	1	1	1	1	1	1	1	2	1	1	1	1	1	1	1	1	1	2	2	5	1	31	10	8	9	4
274	0	3	13	1	1	1	1	1	1	1	1	1	1	2	1	1	1	2	2	2	1	2	1	1	1	3	2	47	15	20	4	2
275	0	2	16	1	1	2	3	2	1	1	1	1	4	2	1	1	1	4	2	1	1	3	1	2	4	5	2	43	10	15	18	3
276	3	1	14	1	2	2	2	2	1	1	1	2	2	3	1	1	1	2	2	2	1	4	2	2	2	0	2	46	5	5	10	2
277	5	3	13	1	1	1	1	1	1	1	1	1	1	1	1	1	1	1	1	1	1	1	1	1	1	1	2	36	15	15	18	3
278	1	1	12	3	2	3	3	4	4	3	2	3	3	4	3	2	2	3	3	2	4	4	4	3	3	5	1	49	0	0	1	2
279	5	2	13	1	1	1	1	1	1	1	1	1	2	3	1	1	1	3	1	2	1	4	1	3	2	3	2	37	15	18	10	3
280	0	2	8	2	2	2	2	2	2	1	2	2	2	2	1	1	1	2	2	2	2	2	1	2	1	1	2	45	10	5	1	1
281	0	1	9	3	2	3	4	4	1	3	2	2	2	3	2	2	2	4	3	3	4	4	4	2	3	5	1	31	3	2	4	2
282	2	1	6	2	3	3	3	2	3	1	4	2	3	3	2	3	2	3	3	2	2	2	3	1	2	2	2	54	4	5	6	1
283	0	1	7	1	2	3	1	2	1	1	1	1	1	3	1	1	1	3	2	2	1	4	2	2	3	4	2	25	7	3	2	2
