# Supplementary material for: We need to aim at the top: Factors associated with cybersecurity awareness of cyber and information security decision-makers
Source: PLoS One. 2024 Oct 18;19(10):e0312266. doi: 10.1371/journal.pone.0312266 (PMC11488713; doi:10.1371/journal.pone.0312266)
Supplement: S1 File — (ODS) [file pone.0312266.s002.ods]

## Sheet: legend
Construct	Code	Prompt	Item	Scale
ID	ID
Role	R1		Role:	0 - Other 1 - CEO 2 - CFO 3 - CTO 4 - CISO 5 - CIO
Organization size	OS1		Size of your organization:	1 - Micro (< 10 employees; annual turnover or balance sheet < 2 million EUR) 2 - Small (< 50 employees; annual turnover or balance sheet < 10 million EUR) 3 - Medium (< 250 employees; annual turnover < 50 million EUR or balance sheet < 43 million EUR) 4 - Large
Economic activity	EA1		Your organization's core economic activity (NACE):	1 - Agriculture, forestry and fishing 2 - Mining and quarrying 3 - Manufacturing 4 - Electricity, gas, steam and air conditioning supply 5 - Water supply; Sewerage, waste management and remediation activities 6 - Construction 7 - Wholesale and retail trade; Repair of motor vehicles and motorcycles 8 - Transportation and storage 9 - Accommodation and food service activities 10 - Information and co…
Awareness of threats	AoT1	Before taking this survey, how aware were you of the following threats related to the use of information and communication technology (ICT)?	Loss of access to data (e.g., ransomware, locking of devices)	1 - I am very familiar with this threat and what it is 2 - I have heard about this threat previously and am somewhat familiar with it 3 - I have heard mention of this threat before but am largely unfamiliar with it 4 - I was not aware of this threat before today
	AoT2		Information system intrusion (e.g., hacking)
	AoT3		Theft of business-critical data (industrial espionage)
	AoT4		Distributed denial of service (DDoS) attacks
	AoT5		Takeover of devices (e.g., botnets)
	AoT6		Malware infection (e.g., viruses, worms, trojans, spyware)
	AoT7		Phishing
	AoT8		Online fraud (e.g., CEO fraud, business email compromise)
	AoT9		Internal threats (e.g., deliberate data deletion, unauthorized data access, unauthorized personal devices)
Awareness of solutions	AoS1	Before taking this survey, how aware were you of the following information and cyber security solutions?	Remote data deletion on lost or stolen devices	1 - I am very familiar with this solution and what it is 2 - I have heard about this solution previously and am somewhat familiar with it 3 - I have heard mention of this solution before but am largely unfamiliar with it 4 - I was not aware of this solution before today
	AoS2		Advanced antimalware solutions (with EDR/XDR capabilities)
	AoS3		Secure connection (e.g., VPN)
	AoS4		Cloud synchronization of data
	AoS5		Data backup
	AoS6		Centralized device management, including mobile device management (MDM)
	AoS7		Advanced firewalls (with IPS/IDS capabilities)
	AoS8		Training on secure use of devices
	AoS9		Multi-factor authentication (e.g., 2FA)
	AoS10		Security operation center (SOC) 24/7
	AoS11		Centralized management of software updates
	AoS12		Organizational critical infrastructure access control
Use of advanced antimalware solutions	UoAAS1		Does your organization use an advanced antimalware solution (with EDR/XDR capabilities)?	1 - Yes 2 - No, we have a standard antimalware solution (e.g., antivirus programs) 3 - No, we don't use any antimalware solutions 4 - I don't know
	UoAAS2		Does your organization have a SOC?	0 - Other 1 - Yes, a dedicated 24/7 security team within our organization 2 - Yes, an external SOC (SOC-as-a-service model) 3 - No, cybersecurity incidents are handled by the information security department 4 - No, cybersecurity incidents are handled by the IT department 5 - I don't know
Gender	G1		Gender:	1 - Female 2 - Male
Age	A1		Age:	[integer]
Experience with information security	EwIS1		Experience with information security:	[integer]
Experience with IT	EwIT1		Experience with IT:	[integer]
Employment duration	ED1		Employment duration:	[integer]
Formal education	FE1		Formal education:	1 - Finished high school 2 - Bachelor’s degree 3 - Master’s degree 4 - PhD degree
