# Supplementary material for: We need to aim at the top: Factors associated with cybersecurity awareness of cyber and information security decision-makers
Source: PLoS One. 2024 Oct 18;19(10):e0312266. doi: 10.1371/journal.pone.0312266 (PMC11488713; doi:10.1371/journal.pone.0312266)
Supplement: S2 File — (R) [file pone.0312266.s003.R]

require(psych)
require(dplyr)
require(FSA)
require(car)
require(ltm)

########################################################################################################################
# Data
########################################################################################################################

data.df <- read.csv('./S1_Dataset.csv', row.names = NULL, sep = ',', quote = '"', header = TRUE)

vars.scale <- c("A1", "EwIS1", "EwIT1", "ED1")
vars.threats <- c("AoT1", "AoT2", "AoT3", "AoT4", "AoT5", "AoT6", "AoT7", "AoT8", "AoT9")
vars.solutions <- c("AoS1", "AoS2", "AoS3", "AoS4", "AoS5", "AoS6", "AoS7", "AoS8", "AoS9", "AoS10", "AoS11", "AoS12")

########################################################################################################################
# Demographics
########################################################################################################################

as.data.frame(table(data.df$R1))	    # Role
as.data.frame(table(data.df$OS1))	    # Organization size
as.data.frame(table(data.df$EA1))	    # Economic activity
as.data.frame(table(data.df$UoAAS1))    # Use of advanced antimalware solutions (EDR/XDR)
as.data.frame(table(data.df$UoAAS2))    # Use of advanced antimalware solutions (SOC)
as.data.frame(table(data.df$G1))	    # Gender
as.data.frame(table(data.df$FE1))	    # Formal education

########################################################################################################################
# Groups: Role [1 - IT/IS executive, 2 - Non-IT/IS executive, 3 - Non-executive]
########################################################################################################################

as.data.frame(table(data.df$R1))
data.df <- data.df %>% dplyr::mutate(
	gR = as.factor(dplyr::case_match(R1, 0 ~ 3, 1 ~ 2, 2 ~ 2, 3 ~ 1, 4 ~ 1, 5 ~ 1, .default = NA))
)
as.data.frame(table(data.df$gR))

########################################################################################################################
# Groups: Use of advanced antimalware solutions (EDR/XDR) [1 - EDR/XDR, 2 - Standard, 3 - None]
########################################################################################################################

as.data.frame(table(data.df$UoAAS1))
data.df <- data.df %>% dplyr::mutate(
	gUoAAS1 = as.factor(dplyr::case_match(UoAAS1, 1 ~ 1, 2 ~ 2, 3 ~ 3, .default = NA))
)
as.data.frame(table(data.df$gUoAAS1))

########################################################################################################################
# Groups: Use of advanced antimalware solutions (SOC) [1 - Internal SOC, 2 - External SOC, 3 - None]
########################################################################################################################

as.data.frame(table(data.df$UoAAS2))
data.df <- data.df %>% dplyr::mutate(
	gUoAAS2 = as.factor(dplyr::case_match(UoAAS2, 1 ~ 1, 2 ~ 2, 3 ~ 3, 4 ~ 3, .default = NA))
)
as.data.frame(table(data.df$gUoAAS2))

########################################################################################################################
# Groups: Awareness of threats [1 - Aware, 0 - Not aware]
########################################################################################################################

data.df$gAoT1 <- as.numeric(data.df$AoT1 <= 2)
data.df$gAoT2 <- as.numeric(data.df$AoT2 <= 2)
data.df$gAoT3 <- as.numeric(data.df$AoT3 <= 2)
data.df$gAoT4 <- as.numeric(data.df$AoT4 <= 2)
data.df$gAoT5 <- as.numeric(data.df$AoT5 <= 2)
data.df$gAoT6 <- as.numeric(data.df$AoT6 <= 2)
data.df$gAoT7 <- as.numeric(data.df$AoT7 <= 2)
data.df$gAoT8 <- as.numeric(data.df$AoT8 <= 2)
data.df$gAoT9 <- as.numeric(data.df$AoT9 <= 2)

########################################################################################################################
# Groups: Awareness of solutions [1 - Aware, 0 - Not aware]
########################################################################################################################

data.df$gAoS1 <- as.numeric(data.df$AoS1 <= 2)
data.df$gAoS2 <- as.numeric(data.df$AoS2 <= 2)
data.df$gAoS3 <- as.numeric(data.df$AoS3 <= 2)
data.df$gAoS4 <- as.numeric(data.df$AoS4 <= 2)
data.df$gAoS5 <- as.numeric(data.df$AoS5 <= 2)
data.df$gAoS6 <- as.numeric(data.df$AoS6 <= 2)
data.df$gAoS7 <- as.numeric(data.df$AoS7 <= 2)
data.df$gAoS8 <- as.numeric(data.df$AoS8 <= 2)
data.df$gAoS9 <- as.numeric(data.df$AoS9 <= 2)
data.df$gAoS10 <- as.numeric(data.df$AoS10 <= 2)
data.df$gAoS11 <- as.numeric(data.df$AoS11 <= 2)
data.df$gAoS12 <- as.numeric(data.df$AoS12 <= 2)

########################################################################################################################
# Descriptives
########################################################################################################################
# Krpan2023: 10.1038/s41562-023-01705-7
#
# Normal distribution
# - Skewness [-2, 2]
# - Kurtosis [-7, 7]
########################################################################################################################

psych::describe(data.df[, vars.scale])

########################################################################################################################
# Reliability
########################################################################################################################

ltm::cronbach.alpha(data.df[, vars.threats], na.rm = TRUE)
ltm::cronbach.alpha(data.df[, vars.solutions], na.rm = TRUE)

########################################################################################################################
# Adopted antimalware solution [1 - EDR/XDR, 2 - Standard, 3 - None]
########################################################################################################################

# Awareness of threats

data.df %>% group_by(gUoAAS1, gAoT1) %>% summarize(n = n()) %>% mutate(freq = n / sum(n) * 100)
kruskal.test(formula = gAoT1 ~ gUoAAS1, data = data.df)
FSA::dunnTest(x = gAoT1 ~ gUoAAS1, data = data.df, method = "bonferroni")

data.df %>% group_by(gUoAAS1, gAoT2) %>% summarize(n = n()) %>% mutate(freq = n / sum(n) * 100)
kruskal.test(formula = gAoT2 ~ gUoAAS1, data = data.df)

data.df %>% group_by(gUoAAS1, gAoT3) %>% summarize(n = n()) %>% mutate(freq = n / sum(n) * 100)
kruskal.test(formula = gAoT3 ~ gUoAAS1, data = data.df)
FSA::dunnTest(x = gAoT3 ~ gUoAAS1, data = data.df, method = "bonferroni")

data.df %>% group_by(gUoAAS1, gAoT4) %>% summarize(n = n()) %>% mutate(freq = n / sum(n) * 100)
kruskal.test(formula = gAoT4 ~ gUoAAS1, data = data.df)
FSA::dunnTest(x = gAoT4 ~ gUoAAS1, data = data.df, method = "bonferroni")

data.df %>% group_by(gUoAAS1, gAoT5) %>% summarize(n = n()) %>% mutate(freq = n / sum(n) * 100)
kruskal.test(formula = gAoT5 ~ gUoAAS1, data = data.df)
FSA::dunnTest(x = gAoT5 ~ gUoAAS1, data = data.df, method = "bonferroni")

data.df %>% group_by(gUoAAS1, gAoT6) %>% summarize(n = n()) %>% mutate(freq = n / sum(n) * 100)
kruskal.test(formula = gAoT6 ~ gUoAAS1, data = data.df)

data.df %>% group_by(gUoAAS1, gAoT7) %>% summarize(n = n()) %>% mutate(freq = n / sum(n) * 100)
kruskal.test(formula = gAoT7 ~ gUoAAS1, data = data.df)
FSA::dunnTest(x = gAoT7 ~ gUoAAS1, data = data.df, method = "bonferroni")

data.df %>% group_by(gUoAAS1, gAoT8) %>% summarize(n = n()) %>% mutate(freq = n / sum(n) * 100)
kruskal.test(formula = gAoT8 ~ gUoAAS1, data = data.df)

data.df %>% group_by(gUoAAS1, gAoT9) %>% summarize(n = n()) %>% mutate(freq = n / sum(n) * 100)
kruskal.test(formula = gAoT9 ~ gUoAAS1, data = data.df)
FSA::dunnTest(x = gAoT9 ~ gUoAAS1, data = data.df, method = "bonferroni")

# Awareness of solutions

data.df %>% group_by(gUoAAS1, gAoS1) %>% summarize(n = n()) %>% mutate(freq = n / sum(n) * 100)
kruskal.test(formula = gAoS1 ~ gUoAAS1, data = data.df)
FSA::dunnTest(x = gAoS1 ~ gUoAAS1, data = data.df, method = "bonferroni")

data.df %>% group_by(gUoAAS1, gAoS2) %>% summarize(n = n()) %>% mutate(freq = n / sum(n) * 100)
kruskal.test(formula = gAoS2 ~ gUoAAS1, data = data.df)
FSA::dunnTest(x = gAoS2 ~ gUoAAS1, data = data.df, method = "bonferroni")

data.df %>% group_by(gUoAAS1, gAoS3) %>% summarize(n = n()) %>% mutate(freq = n / sum(n) * 100)
kruskal.test(formula = gAoS3 ~ gUoAAS1, data = data.df)

data.df %>% group_by(gUoAAS1, gAoS4) %>% summarize(n = n()) %>% mutate(freq = n / sum(n) * 100)
kruskal.test(formula = gAoS4 ~ gUoAAS1, data = data.df)
FSA::dunnTest(x = gAoS4 ~ gUoAAS1, data = data.df, method = "bonferroni")

data.df %>% group_by(gUoAAS1, gAoS5) %>% summarize(n = n()) %>% mutate(freq = n / sum(n) * 100)
kruskal.test(formula = gAoS5 ~ gUoAAS1, data = data.df)

data.df %>% group_by(gUoAAS1, gAoS6) %>% summarize(n = n()) %>% mutate(freq = n / sum(n) * 100)
kruskal.test(formula = gAoS6 ~ gUoAAS1, data = data.df)
FSA::dunnTest(x = gAoS6 ~ gUoAAS1, data = data.df, method = "bonferroni")

data.df %>% group_by(gUoAAS1, gAoS7) %>% summarize(n = n()) %>% mutate(freq = n / sum(n) * 100)
kruskal.test(formula = gAoS7 ~ gUoAAS1, data = data.df)
FSA::dunnTest(x = gAoS7 ~ gUoAAS1, data = data.df, method = "bonferroni")

data.df %>% group_by(gUoAAS1, gAoS8) %>% summarize(n = n()) %>% mutate(freq = n / sum(n) * 100)
kruskal.test(formula = gAoS8 ~ gUoAAS1, data = data.df)
FSA::dunnTest(x = gAoS8 ~ gUoAAS1, data = data.df, method = "bonferroni")

data.df %>% group_by(gUoAAS1, gAoS9) %>% summarize(n = n()) %>% mutate(freq = n / sum(n) * 100)
kruskal.test(formula = gAoS9 ~ gUoAAS1, data = data.df)
FSA::dunnTest(x = gAoS9 ~ gUoAAS1, data = data.df, method = "bonferroni")

data.df %>% group_by(gUoAAS1, gAoS10) %>% summarize(n = n()) %>% mutate(freq = n / sum(n) * 100)
kruskal.test(formula = gAoS10 ~ gUoAAS1, data = data.df)
FSA::dunnTest(x = gAoS10 ~ gUoAAS1, data = data.df, method = "bonferroni")

data.df %>% group_by(gUoAAS1, gAoS11) %>% summarize(n = n()) %>% mutate(freq = n / sum(n) * 100)
kruskal.test(formula = gAoS11 ~ gUoAAS1, data = data.df)
FSA::dunnTest(x = gAoS11 ~ gUoAAS1, data = data.df, method = "bonferroni")

data.df %>% group_by(gUoAAS1, gAoS12) %>% summarize(n = n()) %>% mutate(freq = n / sum(n) * 100)
kruskal.test(formula = gAoS12 ~ gUoAAS1, data = data.df)
FSA::dunnTest(x = gAoS12 ~ gUoAAS1, data = data.df, method = "bonferroni")

########################################################################################################################
# Adopted SOC realization [1 - Internal SOC, 2 - External SOC, 3 - None]
########################################################################################################################

# Awareness of threats

data.df %>% group_by(gUoAAS2, gAoT1) %>% summarize(n = n()) %>% mutate(freq = n / sum(n) * 100)
kruskal.test(formula = gAoT1 ~ gUoAAS2, data = data.df)
FSA::dunnTest(x = gAoT1 ~ gUoAAS2, data = data.df, method = "bonferroni")

data.df %>% group_by(gUoAAS2, gAoT2) %>% summarize(n = n()) %>% mutate(freq = n / sum(n) * 100)
kruskal.test(formula = gAoT2 ~ gUoAAS2, data = data.df)

data.df %>% group_by(gUoAAS2, gAoT3) %>% summarize(n = n()) %>% mutate(freq = n / sum(n) * 100)
kruskal.test(formula = gAoT3 ~ gUoAAS2, data = data.df)

data.df %>% group_by(gUoAAS2, gAoT4) %>% summarize(n = n()) %>% mutate(freq = n / sum(n) * 100)
kruskal.test(formula = gAoT4 ~ gUoAAS2, data = data.df)
FSA::dunnTest(x = gAoT4 ~ gUoAAS2, data = data.df, method = "bonferroni")

data.df %>% group_by(gUoAAS2, gAoT5) %>% summarize(n = n()) %>% mutate(freq = n / sum(n) * 100)
kruskal.test(formula = gAoT5 ~ gUoAAS2, data = data.df)

data.df %>% group_by(gUoAAS2, gAoT6) %>% summarize(n = n()) %>% mutate(freq = n / sum(n) * 100)
kruskal.test(formula = gAoT6 ~ gUoAAS2, data = data.df)
FSA::dunnTest(x = gAoT6 ~ gUoAAS2, data = data.df, method = "bonferroni")

data.df %>% group_by(gUoAAS2, gAoT7) %>% summarize(n = n()) %>% mutate(freq = n / sum(n) * 100)
kruskal.test(formula = gAoT7 ~ gUoAAS2, data = data.df)
FSA::dunnTest(x = gAoT7 ~ gUoAAS2, data = data.df, method = "bonferroni")

data.df %>% group_by(gUoAAS2, gAoT8) %>% summarize(n = n()) %>% mutate(freq = n / sum(n) * 100)
kruskal.test(formula = gAoT8 ~ gUoAAS2, data = data.df)
FSA::dunnTest(x = gAoT8 ~ gUoAAS2, data = data.df, method = "bonferroni")

data.df %>% group_by(gUoAAS2, gAoT9) %>% summarize(n = n()) %>% mutate(freq = n / sum(n) * 100)
kruskal.test(formula = gAoT9 ~ gUoAAS2, data = data.df)

# Awareness of solutions

data.df %>% group_by(gUoAAS2, gAoS1) %>% summarize(n = n()) %>% mutate(freq = n / sum(n) * 100)
kruskal.test(formula = gAoS1 ~ gUoAAS2, data = data.df)
FSA::dunnTest(x = gAoS1 ~ gUoAAS2, data = data.df, method = "bonferroni")

data.df %>% group_by(gUoAAS2, gAoS2) %>% summarize(n = n()) %>% mutate(freq = n / sum(n) * 100)
kruskal.test(formula = gAoS2 ~ gUoAAS2, data = data.df)
FSA::dunnTest(x = gAoS2 ~ gUoAAS2, data = data.df, method = "bonferroni")

data.df %>% group_by(gUoAAS2, gAoS3) %>% summarize(n = n()) %>% mutate(freq = n / sum(n) * 100)
kruskal.test(formula = gAoS3 ~ gUoAAS2, data = data.df)

data.df %>% group_by(gUoAAS2, gAoS4) %>% summarize(n = n()) %>% mutate(freq = n / sum(n) * 100)
kruskal.test(formula = gAoS4 ~ gUoAAS2, data = data.df)

data.df %>% group_by(gUoAAS2, gAoS5) %>% summarize(n = n()) %>% mutate(freq = n / sum(n) * 100)
kruskal.test(formula = gAoS5 ~ gUoAAS2, data = data.df)

data.df %>% group_by(gUoAAS2, gAoS6) %>% summarize(n = n()) %>% mutate(freq = n / sum(n) * 100)
kruskal.test(formula = gAoS6 ~ gUoAAS2, data = data.df)
FSA::dunnTest(x = gAoS6 ~ gUoAAS2, data = data.df, method = "bonferroni")

data.df %>% group_by(gUoAAS2, gAoS7) %>% summarize(n = n()) %>% mutate(freq = n / sum(n) * 100)
kruskal.test(formula = gAoS7 ~ gUoAAS2, data = data.df)

data.df %>% group_by(gUoAAS2, gAoS8) %>% summarize(n = n()) %>% mutate(freq = n / sum(n) * 100)
kruskal.test(formula = gAoS8 ~ gUoAAS2, data = data.df)

data.df %>% group_by(gUoAAS2, gAoS9) %>% summarize(n = n()) %>% mutate(freq = n / sum(n) * 100)
kruskal.test(formula = gAoS9 ~ gUoAAS2, data = data.df)

data.df %>% group_by(gUoAAS2, gAoS10) %>% summarize(n = n()) %>% mutate(freq = n / sum(n) * 100)
kruskal.test(formula = gAoS10 ~ gUoAAS2, data = data.df)
FSA::dunnTest(x = gAoS10 ~ gUoAAS2, data = data.df, method = "bonferroni")

data.df %>% group_by(gUoAAS2, gAoS11) %>% summarize(n = n()) %>% mutate(freq = n / sum(n) * 100)
kruskal.test(formula = gAoS11 ~ gUoAAS2, data = data.df)

data.df %>% group_by(gUoAAS2, gAoS12) %>% summarize(n = n()) %>% mutate(freq = n / sum(n) * 100)
kruskal.test(formula = gAoS12 ~ gUoAAS2, data = data.df)
FSA::dunnTest(x = gAoS12 ~ gUoAAS2, data = data.df, method = "bonferroni")

########################################################################################################################
# Organizational role type [1 - IT/IS executive, 2 - Non-IT/IS executive, 3 - Non-executive]
########################################################################################################################

# Awareness of threats

data.df %>% group_by(gR, gAoT1) %>% summarize(n = n()) %>% mutate(freq = n / sum(n) * 100)
kruskal.test(formula = gAoT1 ~ gR, data = data.df)
FSA::dunnTest(x = gAoT1 ~ gR, data = data.df, method = "bonferroni")

data.df %>% group_by(gR, gAoT2) %>% summarize(n = n()) %>% mutate(freq = n / sum(n) * 100)
kruskal.test(formula = gAoT2 ~ gR, data = data.df)
FSA::dunnTest(x = gAoT2 ~ gR, data = data.df, method = "bonferroni")

data.df %>% group_by(gR, gAoT3) %>% summarize(n = n()) %>% mutate(freq = n / sum(n) * 100)
kruskal.test(formula = gAoT3 ~ gR, data = data.df)
FSA::dunnTest(x = gAoT3 ~ gR, data = data.df, method = "bonferroni")

data.df %>% group_by(gR, gAoT4) %>% summarize(n = n()) %>% mutate(freq = n / sum(n) * 100)
kruskal.test(formula = gAoT4 ~ gR, data = data.df)
FSA::dunnTest(x = gAoT4 ~ gR, data = data.df, method = "bonferroni")

data.df %>% group_by(gR, gAoT5) %>% summarize(n = n()) %>% mutate(freq = n / sum(n) * 100)
kruskal.test(formula = gAoT5 ~ gR, data = data.df)

data.df %>% group_by(gR, gAoT6) %>% summarize(n = n()) %>% mutate(freq = n / sum(n) * 100)
kruskal.test(formula = gAoT6 ~ gR, data = data.df)
FSA::dunnTest(x = gAoT6 ~ gR, data = data.df, method = "bonferroni")

data.df %>% group_by(gR, gAoT7) %>% summarize(n = n()) %>% mutate(freq = n / sum(n) * 100)
kruskal.test(formula = gAoT7 ~ gR, data = data.df)
FSA::dunnTest(x = gAoT7 ~ gR, data = data.df, method = "bonferroni")

data.df %>% group_by(gR, gAoT8) %>% summarize(n = n()) %>% mutate(freq = n / sum(n) * 100)
kruskal.test(formula = gAoT8 ~ gR, data = data.df)

data.df %>% group_by(gR, gAoT9) %>% summarize(n = n()) %>% mutate(freq = n / sum(n) * 100)
kruskal.test(formula = gAoT9 ~ gR, data = data.df)

# Awareness of solutions

data.df %>% group_by(gR, gAoS1) %>% summarize(n = n()) %>% mutate(freq = n / sum(n) * 100)
kruskal.test(formula = gAoS1 ~ gR, data = data.df)
FSA::dunnTest(x = gAoS1 ~ gR, data = data.df, method = "bonferroni")

data.df %>% group_by(gR, gAoS2) %>% summarize(n = n()) %>% mutate(freq = n / sum(n) * 100)
kruskal.test(formula = gAoS2 ~ gR, data = data.df)

data.df %>% group_by(gR, gAoS3) %>% summarize(n = n()) %>% mutate(freq = n / sum(n) * 100)
kruskal.test(formula = gAoS3 ~ gR, data = data.df)
FSA::dunnTest(x = gAoS3 ~ gR, data = data.df, method = "bonferroni")

data.df %>% group_by(gR, gAoS4) %>% summarize(n = n()) %>% mutate(freq = n / sum(n) * 100)
kruskal.test(formula = gAoS4 ~ gR, data = data.df)
FSA::dunnTest(x = gAoS4 ~ gR, data = data.df, method = "bonferroni")

data.df %>% group_by(gR, gAoS5) %>% summarize(n = n()) %>% mutate(freq = n / sum(n) * 100)
kruskal.test(formula = gAoS5 ~ gR, data = data.df)
FSA::dunnTest(x = gAoS5 ~ gR, data = data.df, method = "bonferroni")

data.df %>% group_by(gR, gAoS6) %>% summarize(n = n()) %>% mutate(freq = n / sum(n) * 100)
kruskal.test(formula = gAoS6 ~ gR, data = data.df)
FSA::dunnTest(x = gAoS6 ~ gR, data = data.df, method = "bonferroni")

data.df %>% group_by(gR, gAoS7) %>% summarize(n = n()) %>% mutate(freq = n / sum(n) * 100)
kruskal.test(formula = gAoS7 ~ gR, data = data.df)

data.df %>% group_by(gR, gAoS8) %>% summarize(n = n()) %>% mutate(freq = n / sum(n) * 100)
kruskal.test(formula = gAoS8 ~ gR, data = data.df)
FSA::dunnTest(x = gAoS8 ~ gR, data = data.df, method = "bonferroni")

data.df %>% group_by(gR, gAoS9) %>% summarize(n = n()) %>% mutate(freq = n / sum(n) * 100)
kruskal.test(formula = gAoS9 ~ gR, data = data.df)
FSA::dunnTest(x = gAoS9 ~ gR, data = data.df, method = "bonferroni")

data.df %>% group_by(gR, gAoS10) %>% summarize(n = n()) %>% mutate(freq = n / sum(n) * 100)
kruskal.test(formula = gAoS10 ~ gR, data = data.df)
FSA::dunnTest(x = gAoS10 ~ gR, data = data.df, method = "bonferroni")

data.df %>% group_by(gR, gAoS11) %>% summarize(n = n()) %>% mutate(freq = n / sum(n) * 100)
kruskal.test(formula = gAoS11 ~ gR, data = data.df)
FSA::dunnTest(x = gAoS11 ~ gR, data = data.df, method = "bonferroni")

data.df %>% group_by(gR, gAoS12) %>% summarize(n = n()) %>% mutate(freq = n / sum(n) * 100)
kruskal.test(formula = gAoS12 ~ gR, data = data.df)
FSA::dunnTest(x = gAoS12 ~ gR, data = data.df, method = "bonferroni")

########################################################################################################################
# Organization size [1 - Micro, 2 - Small, 3 - Medium, 4 - Large]
########################################################################################################################

# Awareness of threats

data.df %>% group_by(OS1, gAoT1) %>% summarize(n = n()) %>% mutate(freq = n / sum(n) * 100)
kruskal.test(formula = gAoT1 ~ OS1, data = data.df)

data.df %>% group_by(OS1, gAoT2) %>% summarize(n = n()) %>% mutate(freq = n / sum(n) * 100)
kruskal.test(formula = gAoT2 ~ OS1, data = data.df)

data.df %>% group_by(OS1, gAoT3) %>% summarize(n = n()) %>% mutate(freq = n / sum(n) * 100)
kruskal.test(formula = gAoT3 ~ OS1, data = data.df)

data.df %>% group_by(OS1, gAoT4) %>% summarize(n = n()) %>% mutate(freq = n / sum(n) * 100)
kruskal.test(formula = gAoT4 ~ OS1, data = data.df)

data.df %>% group_by(OS1, gAoT5) %>% summarize(n = n()) %>% mutate(freq = n / sum(n) * 100)
kruskal.test(formula = gAoT5 ~ OS1, data = data.df)
FSA::dunnTest(x = gAoT5 ~ OS1, data = data.df, method = "bonferroni")

data.df %>% group_by(OS1, gAoT6) %>% summarize(n = n()) %>% mutate(freq = n / sum(n) * 100)
kruskal.test(formula = gAoT6 ~ OS1, data = data.df)

data.df %>% group_by(OS1, gAoT7) %>% summarize(n = n()) %>% mutate(freq = n / sum(n) * 100)
kruskal.test(formula = gAoT7 ~ OS1, data = data.df)

data.df %>% group_by(OS1, gAoT8) %>% summarize(n = n()) %>% mutate(freq = n / sum(n) * 100)
kruskal.test(formula = gAoT8 ~ OS1, data = data.df)

data.df %>% group_by(OS1, gAoT9) %>% summarize(n = n()) %>% mutate(freq = n / sum(n) * 100)
kruskal.test(formula = gAoT9 ~ OS1, data = data.df)

# Awareness of solutions

data.df %>% group_by(OS1, gAoS1) %>% summarize(n = n()) %>% mutate(freq = n / sum(n) * 100)
kruskal.test(formula = gAoS1 ~ OS1, data = data.df)
FSA::dunnTest(x = gAoS1 ~ OS1, data = data.df, method = "bonferroni")

data.df %>% group_by(OS1, gAoS2) %>% summarize(n = n()) %>% mutate(freq = n / sum(n) * 100)
kruskal.test(formula = gAoS2 ~ OS1, data = data.df)
FSA::dunnTest(x = gAoS2 ~ OS1, data = data.df, method = "bonferroni")

data.df %>% group_by(OS1, gAoS3) %>% summarize(n = n()) %>% mutate(freq = n / sum(n) * 100)
kruskal.test(formula = gAoS3 ~ OS1, data = data.df)

data.df %>% group_by(OS1, gAoS4) %>% summarize(n = n()) %>% mutate(freq = n / sum(n) * 100)
kruskal.test(formula = gAoS4 ~ OS1, data = data.df)

data.df %>% group_by(OS1, gAoS5) %>% summarize(n = n()) %>% mutate(freq = n / sum(n) * 100)
kruskal.test(formula = gAoS5 ~ OS1, data = data.df)

data.df %>% group_by(OS1, gAoS6) %>% summarize(n = n()) %>% mutate(freq = n / sum(n) * 100)
kruskal.test(formula = gAoS6 ~ OS1, data = data.df)
FSA::dunnTest(x = gAoS6 ~ OS1, data = data.df, method = "bonferroni")

data.df %>% group_by(OS1, gAoS7) %>% summarize(n = n()) %>% mutate(freq = n / sum(n) * 100)
kruskal.test(formula = gAoS7 ~ OS1, data = data.df)

data.df %>% group_by(OS1, gAoS8) %>% summarize(n = n()) %>% mutate(freq = n / sum(n) * 100)
kruskal.test(formula = gAoS8 ~ OS1, data = data.df)

data.df %>% group_by(OS1, gAoS9) %>% summarize(n = n()) %>% mutate(freq = n / sum(n) * 100)
kruskal.test(formula = gAoS9 ~ OS1, data = data.df)

data.df %>% group_by(OS1, gAoS10) %>% summarize(n = n()) %>% mutate(freq = n / sum(n) * 100)
kruskal.test(formula = gAoS10 ~ OS1, data = data.df)
FSA::dunnTest(x = gAoS10 ~ OS1, data = data.df, method = "bonferroni")

data.df %>% group_by(OS1, gAoS11) %>% summarize(n = n()) %>% mutate(freq = n / sum(n) * 100)
kruskal.test(formula = gAoS11 ~ OS1, data = data.df)

data.df %>% group_by(OS1, gAoS12) %>% summarize(n = n()) %>% mutate(freq = n / sum(n) * 100)
kruskal.test(formula = gAoS12 ~ OS1, data = data.df)

########################################################################################################################
# Gender [1 - Female, 2 - Male]
########################################################################################################################

# Awareness of threats

data.df %>% group_by(G1, gAoT1) %>% summarize(n = n()) %>% mutate(freq = n / sum(n) * 100)
wilcox.test(formula = gAoT1 ~ G1, data = data.df)

data.df %>% group_by(G1, gAoT2) %>% summarize(n = n()) %>% mutate(freq = n / sum(n) * 100)
wilcox.test(formula = gAoT2 ~ G1, data = data.df)

data.df %>% group_by(G1, gAoT3) %>% summarize(n = n()) %>% mutate(freq = n / sum(n) * 100)
wilcox.test(formula = gAoT3 ~ G1, data = data.df)

data.df %>% group_by(G1, gAoT4) %>% summarize(n = n()) %>% mutate(freq = n / sum(n) * 100)
wilcox.test(formula = gAoT4 ~ G1, data = data.df)

data.df %>% group_by(G1, gAoT5) %>% summarize(n = n()) %>% mutate(freq = n / sum(n) * 100)
wilcox.test(formula = gAoT5 ~ G1, data = data.df)

data.df %>% group_by(G1, gAoT6) %>% summarize(n = n()) %>% mutate(freq = n / sum(n) * 100)
wilcox.test(formula = gAoT6 ~ G1, data = data.df)

data.df %>% group_by(G1, gAoT7) %>% summarize(n = n()) %>% mutate(freq = n / sum(n) * 100)
wilcox.test(formula = gAoT7 ~ G1, data = data.df)

data.df %>% group_by(G1, gAoT8) %>% summarize(n = n()) %>% mutate(freq = n / sum(n) * 100)
wilcox.test(formula = gAoT8 ~ G1, data = data.df)

data.df %>% group_by(G1, gAoT9) %>% summarize(n = n()) %>% mutate(freq = n / sum(n) * 100)
wilcox.test(formula = gAoT9 ~ G1, data = data.df)

# Awareness of solutions

data.df %>% group_by(G1, gAoS1) %>% summarize(n = n()) %>% mutate(freq = n / sum(n) * 100)
wilcox.test(formula = gAoS1 ~ G1, data = data.df)

data.df %>% group_by(G1, gAoS2) %>% summarize(n = n()) %>% mutate(freq = n / sum(n) * 100)
wilcox.test(formula = gAoS2 ~ G1, data = data.df)

data.df %>% group_by(G1, gAoS3) %>% summarize(n = n()) %>% mutate(freq = n / sum(n) * 100)
wilcox.test(formula = gAoS3 ~ G1, data = data.df)

data.df %>% group_by(G1, gAoS4) %>% summarize(n = n()) %>% mutate(freq = n / sum(n) * 100)
wilcox.test(formula = gAoS4 ~ G1, data = data.df)

data.df %>% group_by(G1, gAoS5) %>% summarize(n = n()) %>% mutate(freq = n / sum(n) * 100)
wilcox.test(formula = gAoS5 ~ G1, data = data.df)

data.df %>% group_by(G1, gAoS6) %>% summarize(n = n()) %>% mutate(freq = n / sum(n) * 100)
wilcox.test(formula = gAoS6 ~ G1, data = data.df)

data.df %>% group_by(G1, gAoS7) %>% summarize(n = n()) %>% mutate(freq = n / sum(n) * 100)
wilcox.test(formula = gAoS7 ~ G1, data = data.df)

data.df %>% group_by(G1, gAoS8) %>% summarize(n = n()) %>% mutate(freq = n / sum(n) * 100)
wilcox.test(formula = gAoS8 ~ G1, data = data.df)

data.df %>% group_by(G1, gAoS9) %>% summarize(n = n()) %>% mutate(freq = n / sum(n) * 100)
wilcox.test(formula = gAoS9 ~ G1, data = data.df)

data.df %>% group_by(G1, gAoS10) %>% summarize(n = n()) %>% mutate(freq = n / sum(n) * 100)
wilcox.test(formula = gAoS10 ~ G1, data = data.df)

data.df %>% group_by(G1, gAoS11) %>% summarize(n = n()) %>% mutate(freq = n / sum(n) * 100)
wilcox.test(formula = gAoS11 ~ G1, data = data.df)

data.df %>% group_by(G1, gAoS12) %>% summarize(n = n()) %>% mutate(freq = n / sum(n) * 100)
wilcox.test(formula = gAoS12 ~ G1, data = data.df)

########################################################################################################################
# Formal education [1 - High school, 2 - Bachelor's, 3 - Master's, 4 - PhD]
########################################################################################################################

# Awareness of threats

data.df %>% group_by(FE1, gAoT1) %>% summarize(n = n()) %>% mutate(freq = n / sum(n) * 100)
kruskal.test(formula = gAoT1 ~ FE1, data = data.df)

data.df %>% group_by(FE1, gAoT2) %>% summarize(n = n()) %>% mutate(freq = n / sum(n) * 100)
kruskal.test(formula = gAoT2 ~ FE1, data = data.df)

data.df %>% group_by(FE1, gAoT3) %>% summarize(n = n()) %>% mutate(freq = n / sum(n) * 100)
kruskal.test(formula = gAoT3 ~ FE1, data = data.df)

data.df %>% group_by(FE1, gAoT4) %>% summarize(n = n()) %>% mutate(freq = n / sum(n) * 100)
kruskal.test(formula = gAoT4 ~ FE1, data = data.df)

data.df %>% group_by(FE1, gAoT5) %>% summarize(n = n()) %>% mutate(freq = n / sum(n) * 100)
kruskal.test(formula = gAoT5 ~ FE1, data = data.df)

data.df %>% group_by(FE1, gAoT6) %>% summarize(n = n()) %>% mutate(freq = n / sum(n) * 100)
kruskal.test(formula = gAoT6 ~ FE1, data = data.df)

data.df %>% group_by(FE1, gAoT7) %>% summarize(n = n()) %>% mutate(freq = n / sum(n) * 100)
kruskal.test(formula = gAoT7 ~ FE1, data = data.df)

data.df %>% group_by(FE1, gAoT8) %>% summarize(n = n()) %>% mutate(freq = n / sum(n) * 100)
kruskal.test(formula = gAoT8 ~ FE1, data = data.df)

data.df %>% group_by(FE1, gAoT9) %>% summarize(n = n()) %>% mutate(freq = n / sum(n) * 100)
kruskal.test(formula = gAoT9 ~ FE1, data = data.df)

# Awareness of solutions

data.df %>% group_by(FE1, gAoS1) %>% summarize(n = n()) %>% mutate(freq = n / sum(n) * 100)
kruskal.test(formula = gAoS1 ~ FE1, data = data.df)

data.df %>% group_by(FE1, gAoS2) %>% summarize(n = n()) %>% mutate(freq = n / sum(n) * 100)
kruskal.test(formula = gAoS2 ~ FE1, data = data.df)

data.df %>% group_by(FE1, gAoS3) %>% summarize(n = n()) %>% mutate(freq = n / sum(n) * 100)
kruskal.test(formula = gAoS3 ~ FE1, data = data.df)

data.df %>% group_by(FE1, gAoS4) %>% summarize(n = n()) %>% mutate(freq = n / sum(n) * 100)
kruskal.test(formula = gAoS4 ~ FE1, data = data.df)

data.df %>% group_by(FE1, gAoS5) %>% summarize(n = n()) %>% mutate(freq = n / sum(n) * 100)
kruskal.test(formula = gAoS5 ~ FE1, data = data.df)

data.df %>% group_by(FE1, gAoS6) %>% summarize(n = n()) %>% mutate(freq = n / sum(n) * 100)
kruskal.test(formula = gAoS6 ~ FE1, data = data.df)

data.df %>% group_by(FE1, gAoS7) %>% summarize(n = n()) %>% mutate(freq = n / sum(n) * 100)
kruskal.test(formula = gAoS7 ~ FE1, data = data.df)

data.df %>% group_by(FE1, gAoS8) %>% summarize(n = n()) %>% mutate(freq = n / sum(n) * 100)
kruskal.test(formula = gAoS8 ~ FE1, data = data.df)

data.df %>% group_by(FE1, gAoS9) %>% summarize(n = n()) %>% mutate(freq = n / sum(n) * 100)
kruskal.test(formula = gAoS9 ~ FE1, data = data.df)

data.df %>% group_by(FE1, gAoS10) %>% summarize(n = n()) %>% mutate(freq = n / sum(n) * 100)
kruskal.test(formula = gAoS10 ~ FE1, data = data.df)

data.df %>% group_by(FE1, gAoS11) %>% summarize(n = n()) %>% mutate(freq = n / sum(n) * 100)
kruskal.test(formula = gAoS11 ~ FE1, data = data.df)

data.df %>% group_by(FE1, gAoS12) %>% summarize(n = n()) %>% mutate(freq = n / sum(n) * 100)
kruskal.test(formula = gAoS12 ~ FE1, data = data.df)

########################################################################################################################
# Prepare for independent samples t tests
########################################################################################################################

data.df$gAoT1 <- as.factor(data.df$gAoT1)
data.df$gAoT2 <- as.factor(data.df$gAoT2)
data.df$gAoT3 <- as.factor(data.df$gAoT3)
data.df$gAoT4 <- as.factor(data.df$gAoT4)
data.df$gAoT5 <- as.factor(data.df$gAoT5)
data.df$gAoT6 <- as.factor(data.df$gAoT6)
data.df$gAoT7 <- as.factor(data.df$gAoT7)
data.df$gAoT8 <- as.factor(data.df$gAoT8)
data.df$gAoT9 <- as.factor(data.df$gAoT9)

data.df$gAoS1 <- as.factor(data.df$gAoS1)
data.df$gAoS2 <- as.factor(data.df$gAoS2)
data.df$gAoS3 <- as.factor(data.df$gAoS3)
data.df$gAoS4 <- as.factor(data.df$gAoS4)
data.df$gAoS5 <- as.factor(data.df$gAoS5)
data.df$gAoS6 <- as.factor(data.df$gAoS6)
data.df$gAoS7 <- as.factor(data.df$gAoS7)
data.df$gAoS8 <- as.factor(data.df$gAoS8)
data.df$gAoS9 <- as.factor(data.df$gAoS9)
data.df$gAoS10 <- as.factor(data.df$gAoS10)
data.df$gAoS11 <- as.factor(data.df$gAoS11)
data.df$gAoS12 <- as.factor(data.df$gAoS12)

########################################################################################################################
# Independent samples t test
#
# Levene:
# - non-sig ==> equal variances [var.equal = TRUE]
# - sig ==> variances not equal [var.equal = FALSE]
########################################################################################################################

########################################################################################################################
# Age
########################################################################################################################

# Awareness of threats

boxplot(formula = data.df$A1 ~ data.df$gAoT1, ylab = "Age", xlab = "AoT1")
car::leveneTest(y = A1 ~ gAoT1, data = data.df)
t.test(formula = A1 ~ gAoT1, data = data.df, var.equal = TRUE)

boxplot(formula = data.df$A1 ~ data.df$gAoT2, ylab = "Age", xlab = "AoT2")
car::leveneTest(y = A1 ~ gAoT2, data = data.df)
t.test(formula = A1 ~ gAoT2, data = data.df, var.equal = TRUE)

boxplot(formula = data.df$A1 ~ data.df$gAoT3, ylab = "Age", xlab = "AoT3")
car::leveneTest(y = A1 ~ gAoT3, data = data.df)
t.test(formula = A1 ~ gAoT3, data = data.df, var.equal = TRUE)

boxplot(formula = data.df$A1 ~ data.df$gAoT4, ylab = "Age", xlab = "AoT4")
car::leveneTest(y = A1 ~ gAoT4, data = data.df)
t.test(formula = A1 ~ gAoT4, data = data.df, var.equal = TRUE)

boxplot(formula = data.df$A1 ~ data.df$gAoT5, ylab = "Age", xlab = "AoT5")
car::leveneTest(y = A1 ~ gAoT5, data = data.df)
t.test(formula = A1 ~ gAoT5, data = data.df, var.equal = TRUE)

boxplot(formula = data.df$A1 ~ data.df$gAoT6, ylab = "Age", xlab = "AoT6")
car::leveneTest(y = A1 ~ gAoT6, data = data.df)
t.test(formula = A1 ~ gAoT6, data = data.df, var.equal = TRUE)

boxplot(formula = data.df$A1 ~ data.df$gAoT7, ylab = "Age", xlab = "AoT7")
car::leveneTest(y = A1 ~ gAoT7, data = data.df)
t.test(formula = A1 ~ gAoT7, data = data.df, var.equal = TRUE)

boxplot(formula = data.df$A1 ~ data.df$gAoT8, ylab = "Age", xlab = "AoT8")
car::leveneTest(y = A1 ~ gAoT8, data = data.df)
t.test(formula = A1 ~ gAoT8, data = data.df, var.equal = TRUE)

boxplot(formula = data.df$A1 ~ data.df$gAoT9, ylab = "Age", xlab = "AoT9")
car::leveneTest(y = A1 ~ gAoT9, data = data.df)
t.test(formula = A1 ~ gAoT9, data = data.df, var.equal = TRUE)

# Awareness of solutions

boxplot(formula = data.df$A1 ~ data.df$gAoS1, ylab = "Age", xlab = "AoS1")
car::leveneTest(y = A1 ~ gAoS1, data = data.df)
t.test(formula = A1 ~ gAoS1, data = data.df, var.equal = TRUE)

boxplot(formula = data.df$A1 ~ data.df$gAoS2, ylab = "Age", xlab = "AoS2")
car::leveneTest(y = A1 ~ gAoS2, data = data.df)
t.test(formula = A1 ~ gAoS2, data = data.df, var.equal = TRUE)

boxplot(formula = data.df$A1 ~ data.df$gAoS3, ylab = "Age", xlab = "AoS3")
car::leveneTest(y = A1 ~ gAoS3, data = data.df)
t.test(formula = A1 ~ gAoS3, data = data.df, var.equal = TRUE)

boxplot(formula = data.df$A1 ~ data.df$gAoS4, ylab = "Age", xlab = "AoS4")
car::leveneTest(y = A1 ~ gAoS4, data = data.df)
t.test(formula = A1 ~ gAoS4, data = data.df, var.equal = TRUE)

boxplot(formula = data.df$A1 ~ data.df$gAoS5, ylab = "Age", xlab = "AoS5")
car::leveneTest(y = A1 ~ gAoS5, data = data.df)
t.test(formula = A1 ~ gAoS5, data = data.df, var.equal = TRUE)

boxplot(formula = data.df$A1 ~ data.df$gAoS6, ylab = "Age", xlab = "AoS6")
car::leveneTest(y = A1 ~ gAoS6, data = data.df)
t.test(formula = A1 ~ gAoS6, data = data.df, var.equal = TRUE)

boxplot(formula = data.df$A1 ~ data.df$gAoS7, ylab = "Age", xlab = "AoS7")
car::leveneTest(y = A1 ~ gAoS7, data = data.df)
t.test(formula = A1 ~ gAoS7, data = data.df, var.equal = TRUE)

boxplot(formula = data.df$A1 ~ data.df$gAoS8, ylab = "Age", xlab = "AoS8")
car::leveneTest(y = A1 ~ gAoS8, data = data.df)
t.test(formula = A1 ~ gAoS8, data = data.df, var.equal = TRUE)

boxplot(formula = data.df$A1 ~ data.df$gAoS9, ylab = "Age", xlab = "AoS9")
car::leveneTest(y = A1 ~ gAoS9, data = data.df)
t.test(formula = A1 ~ gAoS9, data = data.df, var.equal = TRUE)

boxplot(formula = data.df$A1 ~ data.df$gAoS10, ylab = "Age", xlab = "AoS10")
car::leveneTest(y = A1 ~ gAoS10, data = data.df)
t.test(formula = A1 ~ gAoS10, data = data.df, var.equal = TRUE)

boxplot(formula = data.df$A1 ~ data.df$gAoS11, ylab = "Age", xlab = "AoS11")
car::leveneTest(y = A1 ~ gAoS11, data = data.df)
t.test(formula = A1 ~ gAoS11, data = data.df, var.equal = TRUE)

boxplot(formula = data.df$A1 ~ data.df$gAoS12, ylab = "Age", xlab = "AoS12")
car::leveneTest(y = A1 ~ gAoS12, data = data.df)
t.test(formula = A1 ~ gAoS12, data = data.df, var.equal = TRUE)

########################################################################################################################
# Experience with information security
########################################################################################################################

# Awareness of threats

boxplot(formula = data.df$EwIS1 ~ data.df$gAoT1, ylab = "Experience with information security", xlab = "AoT1")
car::leveneTest(y = EwIS1 ~ gAoT1, data = data.df)
t.test(formula = EwIS1 ~ gAoT1, data = data.df, var.equal = FALSE)

boxplot(formula = data.df$EwIS1 ~ data.df$gAoT2, ylab = "Experience with information security", xlab = "AoT2")
car::leveneTest(y = EwIS1 ~ gAoT2, data = data.df)
t.test(formula = EwIS1 ~ gAoT2, data = data.df, var.equal = TRUE)

boxplot(formula = data.df$EwIS1 ~ data.df$gAoT3, ylab = "Experience with information security", xlab = "AoT3")
car::leveneTest(y = EwIS1 ~ gAoT3, data = data.df)
t.test(formula = EwIS1 ~ gAoT3, data = data.df, var.equal = TRUE)

boxplot(formula = data.df$EwIS1 ~ data.df$gAoT4, ylab = "Experience with information security", xlab = "AoT4")
car::leveneTest(y = EwIS1 ~ gAoT4, data = data.df)
t.test(formula = EwIS1 ~ gAoT4, data = data.df, var.equal = TRUE)

boxplot(formula = data.df$EwIS1 ~ data.df$gAoT5, ylab = "Experience with information security", xlab = "AoT5")
car::leveneTest(y = EwIS1 ~ gAoT5, data = data.df)
t.test(formula = EwIS1 ~ gAoT5, data = data.df, var.equal = TRUE)

boxplot(formula = data.df$EwIS1 ~ data.df$gAoT6, ylab = "Experience with information security", xlab = "AoT6")
car::leveneTest(y = EwIS1 ~ gAoT6, data = data.df)
t.test(formula = EwIS1 ~ gAoT6, data = data.df, var.equal = FALSE)

boxplot(formula = data.df$EwIS1 ~ data.df$gAoT7, ylab = "Experience with information security", xlab = "AoT7")
car::leveneTest(y = EwIS1 ~ gAoT7, data = data.df)
t.test(formula = EwIS1 ~ gAoT7, data = data.df, var.equal = TRUE)

boxplot(formula = data.df$EwIS1 ~ data.df$gAoT8, ylab = "Experience with information security", xlab = "AoT8")
car::leveneTest(y = EwIS1 ~ gAoT8, data = data.df)
t.test(formula = EwIS1 ~ gAoT8, data = data.df, var.equal = TRUE)

boxplot(formula = data.df$EwIS1 ~ data.df$gAoT9, ylab = "Experience with information security", xlab = "AoT9")
car::leveneTest(y = EwIS1 ~ gAoT9, data = data.df)
t.test(formula = EwIS1 ~ gAoT9, data = data.df, var.equal = TRUE)

# Awareness of solutions

boxplot(formula = data.df$EwIS1 ~ data.df$gAoS1, ylab = "Experience with information security", xlab = "AoS1")
car::leveneTest(y = EwIS1 ~ gAoS1, data = data.df)
t.test(formula = EwIS1 ~ gAoS1, data = data.df, var.equal = TRUE)

boxplot(formula = data.df$EwIS1 ~ data.df$gAoS2, ylab = "Experience with information security", xlab = "AoS2")
car::leveneTest(y = EwIS1 ~ gAoS2, data = data.df)
t.test(formula = EwIS1 ~ gAoS2, data = data.df, var.equal = FALSE)

boxplot(formula = data.df$EwIS1 ~ data.df$gAoS3, ylab = "Experience with information security", xlab = "AoS3")
car::leveneTest(y = EwIS1 ~ gAoS3, data = data.df)
t.test(formula = EwIS1 ~ gAoS3, data = data.df, var.equal = FALSE)

boxplot(formula = data.df$EwIS1 ~ data.df$gAoS4, ylab = "Experience with information security", xlab = "AoS4")
car::leveneTest(y = EwIS1 ~ gAoS4, data = data.df)
t.test(formula = EwIS1 ~ gAoS4, data = data.df, var.equal = TRUE)

boxplot(formula = data.df$EwIS1 ~ data.df$gAoS5, ylab = "Experience with information security", xlab = "AoS5")
car::leveneTest(y = EwIS1 ~ gAoS5, data = data.df)
t.test(formula = EwIS1 ~ gAoS5, data = data.df, var.equal = TRUE)

boxplot(formula = data.df$EwIS1 ~ data.df$gAoS6, ylab = "Experience with information security", xlab = "AoS6")
car::leveneTest(y = EwIS1 ~ gAoS6, data = data.df)
t.test(formula = EwIS1 ~ gAoS6, data = data.df, var.equal = TRUE)

boxplot(formula = data.df$EwIS1 ~ data.df$gAoS7, ylab = "Experience with information security", xlab = "AoS7")
car::leveneTest(y = EwIS1 ~ gAoS7, data = data.df)
t.test(formula = EwIS1 ~ gAoS7, data = data.df, var.equal = TRUE)

boxplot(formula = data.df$EwIS1 ~ data.df$gAoS8, ylab = "Experience with information security", xlab = "AoS8")
car::leveneTest(y = EwIS1 ~ gAoS8, data = data.df)
t.test(formula = EwIS1 ~ gAoS8, data = data.df, var.equal = FALSE)

boxplot(formula = data.df$EwIS1 ~ data.df$gAoS9, ylab = "Experience with information security", xlab = "AoS9")
car::leveneTest(y = EwIS1 ~ gAoS9, data = data.df)
t.test(formula = EwIS1 ~ gAoS9, data = data.df, var.equal = TRUE)

boxplot(formula = data.df$EwIS1 ~ data.df$gAoS10, ylab = "Experience with information security", xlab = "AoS10")
car::leveneTest(y = EwIS1 ~ gAoS10, data = data.df)
t.test(formula = EwIS1 ~ gAoS10, data = data.df, var.equal = TRUE)

boxplot(formula = data.df$EwIS1 ~ data.df$gAoS11, ylab = "Experience with information security", xlab = "AoS11")
car::leveneTest(y = EwIS1 ~ gAoS11, data = data.df)
t.test(formula = EwIS1 ~ gAoS11, data = data.df, var.equal = TRUE)

boxplot(formula = data.df$EwIS1 ~ data.df$gAoS12, ylab = "Experience with information security", xlab = "AoS12")
car::leveneTest(y = EwIS1 ~ gAoS12, data = data.df)
t.test(formula = EwIS1 ~ gAoS12, data = data.df, var.equal = TRUE)

########################################################################################################################
# Experience with IT
########################################################################################################################

# Awareness of threats

boxplot(formula = data.df$EwIT1 ~ data.df$gAoT1, ylab = "Experience with IT", xlab = "AoT1")
car::leveneTest(y = EwIT1 ~ gAoT1, data = data.df)
t.test(formula = EwIT1 ~ gAoT1, data = data.df, var.equal = TRUE)

boxplot(formula = data.df$EwIT1 ~ data.df$gAoT2, ylab = "Experience with IT", xlab = "AoT2")
car::leveneTest(y = EwIT1 ~ gAoT2, data = data.df)
t.test(formula = EwIT1 ~ gAoT2, data = data.df, var.equal = TRUE)

boxplot(formula = data.df$EwIT1 ~ data.df$gAoT3, ylab = "Experience with IT", xlab = "AoT3")
car::leveneTest(y = EwIT1 ~ gAoT3, data = data.df)
t.test(formula = EwIT1 ~ gAoT3, data = data.df, var.equal = FALSE)

boxplot(formula = data.df$EwIT1 ~ data.df$gAoT4, ylab = "Experience with IT", xlab = "AoT4")
car::leveneTest(y = EwIT1 ~ gAoT4, data = data.df)
t.test(formula = EwIT1 ~ gAoT4, data = data.df, var.equal = TRUE)

boxplot(formula = data.df$EwIT1 ~ data.df$gAoT5, ylab = "Experience with IT", xlab = "AoT5")
car::leveneTest(y = EwIT1 ~ gAoT5, data = data.df)
t.test(formula = EwIT1 ~ gAoT5, data = data.df, var.equal = TRUE)

boxplot(formula = data.df$EwIT1 ~ data.df$gAoT6, ylab = "Experience with IT", xlab = "AoT6")
car::leveneTest(y = EwIT1 ~ gAoT6, data = data.df)
t.test(formula = EwIT1 ~ gAoT6, data = data.df, var.equal = FALSE)

boxplot(formula = data.df$EwIT1 ~ data.df$gAoT7, ylab = "Experience with IT", xlab = "AoT7")
car::leveneTest(y = EwIT1 ~ gAoT7, data = data.df)
t.test(formula = EwIT1 ~ gAoT7, data = data.df, var.equal = TRUE)

boxplot(formula = data.df$EwIT1 ~ data.df$gAoT8, ylab = "Experience with IT", xlab = "AoT8")
car::leveneTest(y = EwIT1 ~ gAoT8, data = data.df)
t.test(formula = EwIT1 ~ gAoT8, data = data.df, var.equal = TRUE)

boxplot(formula = data.df$EwIT1 ~ data.df$gAoT9, ylab = "Experience with IT", xlab = "AoT9")
car::leveneTest(y = EwIT1 ~ gAoT9, data = data.df)
t.test(formula = EwIT1 ~ gAoT9, data = data.df, var.equal = TRUE)

# Awareness of solutions

boxplot(formula = data.df$EwIT1 ~ data.df$gAoS1, ylab = "Experience with IT", xlab = "AoS1")
car::leveneTest(y = EwIT1 ~ gAoS1, data = data.df)
t.test(formula = EwIT1 ~ gAoS1, data = data.df, var.equal = TRUE)

boxplot(formula = data.df$EwIT1 ~ data.df$gAoS2, ylab = "Experience with IT", xlab = "AoS2")
car::leveneTest(y = EwIT1 ~ gAoS2, data = data.df)
t.test(formula = EwIT1 ~ gAoS2, data = data.df, var.equal = TRUE)

boxplot(formula = data.df$EwIT1 ~ data.df$gAoS3, ylab = "Experience with IT", xlab = "AoS3")
car::leveneTest(y = EwIT1 ~ gAoS3, data = data.df)
t.test(formula = EwIT1 ~ gAoS3, data = data.df, var.equal = TRUE)

boxplot(formula = data.df$EwIT1 ~ data.df$gAoS4, ylab = "Experience with IT", xlab = "AoS4")
car::leveneTest(y = EwIT1 ~ gAoS4, data = data.df)
t.test(formula = EwIT1 ~ gAoS4, data = data.df, var.equal = TRUE)

boxplot(formula = data.df$EwIT1 ~ data.df$gAoS5, ylab = "Experience with IT", xlab = "AoS5")
car::leveneTest(y = EwIT1 ~ gAoS5, data = data.df)
t.test(formula = EwIT1 ~ gAoS5, data = data.df, var.equal = TRUE)

boxplot(formula = data.df$EwIT1 ~ data.df$gAoS6, ylab = "Experience with IT", xlab = "AoS6")
car::leveneTest(y = EwIT1 ~ gAoS6, data = data.df)
t.test(formula = EwIT1 ~ gAoS6, data = data.df, var.equal = TRUE)

boxplot(formula = data.df$EwIT1 ~ data.df$gAoS7, ylab = "Experience with IT", xlab = "AoS7")
car::leveneTest(y = EwIT1 ~ gAoS7, data = data.df)
t.test(formula = EwIT1 ~ gAoS7, data = data.df, var.equal = TRUE)

boxplot(formula = data.df$EwIT1 ~ data.df$gAoS8, ylab = "Experience with IT", xlab = "AoS8")
car::leveneTest(y = EwIT1 ~ gAoS8, data = data.df)
t.test(formula = EwIT1 ~ gAoS8, data = data.df, var.equal = FALSE)

boxplot(formula = data.df$EwIT1 ~ data.df$gAoS9, ylab = "Experience with IT", xlab = "AoS9")
car::leveneTest(y = EwIT1 ~ gAoS9, data = data.df)
t.test(formula = EwIT1 ~ gAoS9, data = data.df, var.equal = TRUE)

boxplot(formula = data.df$EwIT1 ~ data.df$gAoS10, ylab = "Experience with IT", xlab = "AoS10")
car::leveneTest(y = EwIT1 ~ gAoS10, data = data.df)
t.test(formula = EwIT1 ~ gAoS10, data = data.df, var.equal = TRUE)

boxplot(formula = data.df$EwIT1 ~ data.df$gAoS11, ylab = "Experience with IT", xlab = "AoS11")
car::leveneTest(y = EwIT1 ~ gAoS11, data = data.df)
t.test(formula = EwIT1 ~ gAoS11, data = data.df, var.equal = TRUE)

boxplot(formula = data.df$EwIT1 ~ data.df$gAoS12, ylab = "Experience with IT", xlab = "AoS12")
car::leveneTest(y = EwIT1 ~ gAoS12, data = data.df)
t.test(formula = EwIT1 ~ gAoS12, data = data.df, var.equal = TRUE)
